# Supplementary material for: Erythroid Atypical Chemokine Receptor 1 Deficiency Aggravates Immune-Mediated Kidney Disease
Source: J Am Soc Nephrol. 2025 Sep 17;37(4):731–46. doi: 10.1681/ASN.0000000878 (PMC13065172; doi:10.1681/ASN.0000000878)
Supplement: Supplementary file 3 [file jasn-37-731-s003.xlsx]

## Sheet: Myeloid
names	scores	logfoldchanges	pvals	pvals_adj
Fkbp5	12885868	33878708	5.4064e-23	6.99913e-19
Spp1	12809874	10285096	1.4437e-21	1.24601e-17
Apoe	11399827	18642608	4.18952e-16	2.71187e-12
Ccnd3	10228686	19831762	1.47506e-08	7.63847e-06
Mertk	8421333	2423301	0.0372224	1606.27
Clu	7012118	15107728	23473.8	8.68261e+06
Aoah	67781982	1124675	121684	3.93829e+07
Rnf169	6421976	11600119	134517	3.86989e+09
Ctsd	61400857	11288418	824771	1.94136e+10
Gm47283	5824591	11640513	5.72526e+06	1.05885e+11
C3	575964	1611399	842935	1.45502e+11
Lcn2	51258016	12974997	2.96274e+09	0.0003335274645915224
Wfdc2	500623	0.89241254	5.55065e+08	0.0005238229108143878
Ifi202b	50046864	28661741	5.59531e+08	0.0005238229108143878
Tmem176b	5002311	0.65667933	5.6647e+08	0.0005238229108143878
Pla2g7	421221	1004088	2.52884e+11	0.012838573306202184
Neat1	419903	0.5279557	2.68061e+11	0.013347364935800979
Stab1	4148328	14328732	3.34913e+11	0.016058446263266385
Mitf	4008807	0.7657668	6.10262e+11	0.023459586597869703
Tgfbi	38494573	0.6734218	0.00011837987480389787	0.03779810208229499
Rcsd1	3791393	10656767	0.00014980472176552676	0.044583262712103666
Gnaq	3757552	0.41590413	0.00017158384111772668	0.049425955696808
Gatm	-37544646	-0.7538431	0.00017371241960487902	0.049425955696808
Cdc42se2	-37554145	-0.7012626	0.0001730548416624756	0.049425955696808
Gm32036	-37626576	-0.96241426	0.0001681172492796777	0.049425955696808
Pigr	-3795074	-14502054	0.00014759948195420256	0.04443774170649084
Cmss1	-38111038	-0.4479827	0.00013834759336975102	0.04214230455917169
Slk	-3824284	-0.8195189	0.00013115259560518667	0.040426226254874915
Fam49a	-38401954	-0.80601895	0.0001229364208360447	0.03835023865405866
Acsm2	-38467262	-0.9753401	0.00011970664184876367	0.03779810208229499
Actb	-38507633	-0.5526118	0.00011775024725761411	0.03779810208229499
Akap10	-38593128	-0.6935149	0.00011370638291805371	0.03726690717106641
Ifi206	-38608563	-29377453	0.00011299034629054165	0.03726690717106641
Xpo1	-38916101	-0.92337805	9.95812e+10	0.03348513473044611
Itgav	-39007533	-0.64856005	9.58939e+10	0.03266952886111541
Lrrc4	-39158332	-0.8421037	9.00925e+10	0.031102331666260735
Dock8	-39249763	-0.5576975	8.67383e+10	0.030349018188461172
Eef1b2	-39446874	-0.78537774	7.99042e+10	0.02834081022527505
Myo1g	-3985178	-10577626	6.74296e+10	0.02424843044306838
Nfkbiz	-39868402	-0.8400112	6.69591e+09	0.02424843044306838
Filip1l	-39894526	-0.77607226	6.6226e+10	0.02424843044306838
AY036118	-39955084	-0.43183374	6.45556e+10	0.02422424976341963
Stk10	-40065513	-0.9351345	6.16118e+10	0.023459586597869703
St3gal6	-40147443	-12662802	5.95103e+11	0.02334605759711879
Rapgef6	-4058916	-0.7274303	4.93011e+11	0.019638509300178682
Tmsb4x	-40630717	-0.44146279	4.84311e+10	0.019593413782388942
Atp5l	-40734024	-0.743049	4.63313e+11	0.019041427093715292
Plcb1	-40756583	-14020976	4.58843e+10	0.019041427093715292
Cd44	-4078033	-0.8240143	4.54183e+11	0.019041427093715292
St8sia4	-4083495	-0.9232788	4.43633e+11	0.019041427093715292
Rap1gap2	-4094657	-0.78124446	4.22794e+10	0.01855420955715422
Cybb	-4096319	-0.6600338	4.19771e+11	0.01855420955715422
Slc34a1	-40978627	-0.86090255	4.16982e+10	0.01855420955715422
Tra2a	-4123511	-0.7821697	3.73141e+10	0.01725243192950068
Apbb1ip	-41308727	-0.6737269	3.61388e+10	0.017012855952109635
Smchd1	-4182644	-0.76785475	2.88139e+10	0.01407638889566519
Lims1	-42639813	-0.69602865	2.00816e+11	0.010399072554142316
Rap1a	-42699184	-0.7279201	1.95545e+11	0.010332737087346666
F11r	-4277874	-1394827	1.88687e+11	0.010178083463085465
4930444A19Rik	-4314802	-0.98853254	1.59746e+09	0.008800294984037022
Fam111a	-4319908	-0.9798243	1.56094e+10	0.008786065752886723
Lrrk2	-43519683	-1258917	1.34921e+11	0.007763047126729176
Clec1a	-4406945	-14576935	1.04839e+11	0.006169283175223421
Cytip	-44429235	-13273969	8.87447e+09	0.005343668952392204
Iqgap1	-44596663	-0.6911158	8.20875e+08	0.005060496811495724
Ghr	-4472965	-10834624	7.71424e+08	0.004871637369954271
Hbb-bs	-4542191	-0.86816806	5.56726e+09	0.003603687483022961
Akr1c21	-45437346	-0.96762216	5.52663e+09	0.003603687483022961
Ptpro	-45602393	-0.9877555	5.10953e+09	0.0034814738669159393
Srsf3	-4585175	-0.83401614	4.53606e+09	0.003174263320928042
Acy3	-4597643	-13266898	4.27298e+09	0.0030732203426576993
Insyn2b	-4603936	-0.93905467	4.1458e+09	0.003066942812597951
Gpcpd1	-4640983	-1053317	3.46755e+10	0.002640643921335188
mt-Nd2	-47590117	-0.8427208	1.94543e+10	0.0015263988118480348
Mpc1	-48034205	-10252905	1.55978e+10	0.0012620552475895298
mt-Nd5	-48699155	-12324588	1.11646e+10	0.0009324965289932067
Gpx1	-4931067	-0.8248388	8.17817e+08	0.0007058307485157406
Pla2g4a	-4957665	-0.9427929	7.13455e+06	0.00063699235349143
Stap1	-50494514	-13183868	4.43081e+09	0.0004588896316150016
Cd36	-51108403	-11432313	3.20729e+08	0.00034601291917914657
Asph	-5234212	-11744682	1.6569e+08	0.0001950021941690516
Ifi213	-5405674	-1583687	6.45652e+07	7.96058e+10
Slamf7	-5435834	-18058965	5.45407e+06	7.06084e+10
Ptprc	-5443552	-0.60289353	5.22285e+07	7.06084e+10
Lysmd4	-54549513	-10288914	4.89863e+07	7.04641e+10
mt-Nd4	-5532014	-0.8608125	3.16575e+07	4.82162e+10
Ptp4a2	-55779667	-0.89379025	2.43346e+07	3.93795e+10
Arhgap17	-5930152	-0.96875674	3.02655e+07	6.02795e+09
Cd180	-6043668	-11061819	1.50649e+06	3.25051e+10
Nedd9	-62406588	-13857913	43573.1	1.1282e+10
Kap	-20943378	-28859477	2.15612e-81	5.58261e-78

## Sheet: Stromal
names	scores	logfoldchanges	pvals	pvals_adj
Spp1	11450694	0.78650624	2.3327e-14	3.01992e-11
Zbtb16	10125771	19620816	4.24623e-08	3.66478e-05
Fkbp5	8590686	12319564	0.00864521	44.7683
Ctsd	7163484	10602949	786.521	1.75608e+07
Wfdc2	6985945	1041973	2829.45	5.63538e+06
Clec2d	64392695	0.8019963	1.2005e+06	1.41288e+09
Apoe	6345262	0.82522225	2.22047e+06	2.49967e+09
Neat1	6196027	0.7818171	579063	5.73404e+08
C3	61909723	14163513	597941	5.73404e+08
Lcn2	60744514	12392006	1.24412e+07	1.07376e+09
Cers6	60232663	10925902	1.70932e+07	1.42767e+10
Mt1	6007369	0.90370744	1.88558e+06	1.52567e+10
Slit3	59461675	11318702	2.74493e+07	2.09035e+10
H2-K1	5892134	0.3958575	3.8124e+06	2.8203e+09
Clu	58805556	10305704	4.08892e+06	2.94084e+10
Errfi1	58494954	0.8124159	4.93066e+06	3.4504e+10
Ccnd3	5808603	0.8415853	6.29964e+06	4.29237e+09
Mitf	57666073	0.8283245	8.08832e+06	5.36982e+10
Kif26b	55968795	12952784	2.18244e+07	1.37824e+11
Klf9	5569955	0.9679389	2.54806e+07	1.57082e+10
Col8a1	55259376	14277724	3.27731e+07	1.88569e+10
Piezo2	53714643	1270156	7.80999e+07	4.12686e+10
Sulf1	5079058	12294321	3.7931e+08	0.0001584048137039805
Pdzrn3	4934142	0.73741055	8.05039e+08	0.0003134572001356548
Foxp1	4904552	0.3168442	9.36407e+08	0.00035138342821345464
Tacc1	47761765	0.40383124	1.78659e+10	0.000600759866201589
Adamts6	4743003	10574708	2.10573e+09	0.0006901468153874074
Aff1	46779423	0.600101	2.89768e+10	0.0009039369216350401
Hs2st1	44656677	0.729347	7.98194e+09	0.0020666841538279673
Vmp1	44538136	0.56349987	8.43584e+08	0.0021625820968541876
Tns1	4307151	0.3542713	1.65371e+10	0.0039282366666058156
Dclk1	4279491	1017258	1.87321e+11	0.004292141754156715
Adamtsl2	4227571	1155582	2.36228e+11	0.00520884826098991
Mpp6	42097435	0.5147032	2.55661e+11	0.005516302655662076
Kalrn	41564455	0.63667536	3.23237e+10	0.006749407184638483
Abi1	4076222	0.40419513	4.57733e+10	0.009116633239437644
Gcnt2	4054811	10701689	5.01749e+10	0.00984187972539333
Cd74	40144696	0.34177172	5.95796e+10	0.010940681924359399
Nhs	39696255	0.6141022	7.19857e+10	0.012627650656016688
Apbb2	39420571	0.27579635	8.07857e+10	0.01385233764014278
Mt2	38685422	0.84252536	0.00010948795930532566	0.017305295868645584
Col5a2	385485	0.73746693	0.00011580055988007769	0.0181715642206968
Cp	38418932	0.39847532	0.00012208901848780043	0.018482165759594448
Lgals3	3840974	10532856	0.00012254702169923283	0.018482165759594448
Sntg1	37635996	1214125	0.0001674849580506819	0.02311753330812969
Gria3	37630482	0.9654142	0.00016785479151584974	0.02311753330812969
Col12a1	37435668	11552153	0.00018142634534216634	0.024723636492628268
Auts2	37242692	0.5364735	0.00019588189149119626	0.026278621422228258
Gas7	36514893	10044754	0.00026072398874701095	0.033585400580286605
Rhoj	36261265	0.5789766	0.0002877043371250617	0.036337759496790724
Per1	3613813	17058501	0.00030172689510285007	0.037559196000014394
Tsc22d1	3554082	0.56937134	0.0003793010447616933	0.04464028477713528
Aoah	-35142	-0.67022413	0.0004410805119604628	0.049439206128486166
Gm15261	-35164056	-0.79950345	0.000437432359678691	0.049243472420872465
Tm9sf3	-35169568	-0.5385845	0.0004365247330328415	0.049243472420872465
Kdm6a	-35218272	-0.5466052	0.0004285833736825699	0.048670529435917105
Eif1	-3531476	-0.45201018	0.00041324726232127716	0.04713567451992295
Arhgap28	-35357032	-0.82102114	0.00040669137414433074	0.04659315512984519
Cox6c	-35400221	-0.42984822	0.0004000934053439948	0.04604097089407428
Atf7ip2	-3542871	-2021868	0.000395796432487564	0.04574982691950003
H2-T23	-3544525	-0.5418775	0.0003933212428312214	0.04566759470576674
Daam2	-35449843	-0.5088814	0.0003926362613662067	0.04566759470576674
Cd302	-35519683	-0.67458034	0.0003823608277658736	0.04479677173083257
Cdc42	-35681417	-0.47033274	0.0003595221194592136	0.04250569277186283
Lamp1	-35823853	-0.4740407	0.0003404712662922881	0.040437990948806984
Maf	-35833042	-0.47965533	0.00033927519885514204	0.040437990948806984
Lipa	-35881746	-0.8326375	0.00033300140104148467	0.039917001276695
Atp5j2	-35952504	-0.50505316	0.0003240798242056809	0.03902825492248135
Gm26632	-35958936	-0.61725444	0.00032327996293681486	0.03902825492248135
Dach1	-36037045	-0.5066198	0.00031371366296041245	0.03813462047592018
Rora	-3604072	-0.26743641	0.00031327007964652477	0.03813462047592018
Col14a1	-360591	-0.57212496	0.0003110609575638981	0.03813462047592018
4930444A19Rik	-36062775	-11342676	0.0003106208870320072	0.03813462047592018
Cab39l	-36080236	-0.69453603	0.00030853850090553414	0.03813462047592018
Gatm	-36165698	-11076456	0.0002985330078028468	0.03734114317889522
Ecm1	-3620613	-0.60121965	0.00029390587340269003	0.036940829486128396
Zbtb20	-36307213	-0.2744139	0.0002826302583626443	0.03587187573296856
Sh2b3	-36373377	-0.9712273	0.0002754707253641346	0.03513540897107474
Ermp1	-36399107	-0.77470356	0.0002727326466453704	0.03495838458882144
Stt3b	-3651857	-0.6260951	0.0002603510056565135	0.033585400580286605
Aldh6a1	-36540623	-0.7652282	0.0002581235923548909	0.033584603282677566
Pum2	-36633437	-0.47679204	0.0002489442749007161	0.03255386447338051
Lrpap1	-37003767	-0.8136385	0.00021527962665601587	0.028294518240495243
Prelp	-37046957	-11380211	0.00021164461753735712	0.027958685904475766
Hpgd	-37114959	-10007405	0.0002060380211399652	0.027357622786440917
Gtf2a1	-3712323	-0.8153285	0.00020536573371418565	0.027357622786440917
Cdc37l1	-37279449	-0.57910395	0.00019304760130285252	0.02603327340069509
Afap1l2	-37363992	-0.53985685	0.00018667431827956374	0.025305609680075728
Cox6b1	-3746783	-0.5036342	0.00017911685356926857	0.024538061230769848
Ppp3cb	-37654376	-0.57451844	0.00016625770844503574	0.02311753330812969
Rasgrp2	-37679186	-0.6693574	0.00016461433702702507	0.023038888725966124
Olfml3	-37688375	-0.7294914	0.00016400956865036015	0.023038888725966124
Selenof	-37688375	-0.55228955	0.00016400956865036015	0.023038888725966124
Mfge8	-37728808	-0.6697539	0.00016137333718564025	0.02295757388137691
Tbc1d2b	-37775674	-0.76849735	0.00015836760739528492	0.022654442489937664
Calr	-37808757	-0.5087439	0.0001562777232181256	0.022479682275353935
Angpt1	-3781519	-0.5703875	0.00015587438289025522	0.022479682275353935
Gnas	-37917192	-0.41392764	0.00014960807247693398	0.02176209108186952
Nr3c2	-38048599	-0.62623876	0.0001418844685182313	0.020755212762000253
Rps21	-38066058	-0.45138597	0.00014088698466211143	0.020726396629951075
Add3	-38103735	-0.54046637	0.00013875697917074397	0.020529689741079445
5330438D12Rik	-38334389	-0.75087154	0.00012636421834422943	0.018803576674533265
Ptp4a2	-38351848	-0.53136474	0.00012546989824599228	0.0187784196843077
Pcdh18	-38405147	-10420312	0.00012277663025839043	0.018482165759594448
Immp2l	-38432715	-0.6418631	0.0001214050384694529	0.018482165759594448
Arhgap15	-384612	-0.6278029	0.00012000291163230821	0.018482165759594448
Rem1	-3847131	-0.6735257	0.00011950906337745332	0.018482165759594448
Tm4sf1	-3849796	-0.80333126	0.0001182162693787698	0.01843888943828378
Cyb5a	-38682666	-0.58260757	0.00010961179215425134	0.017305295868645584
Lamc3	-38691854	-12127877	0.00010919952907966338	0.017305295868645584
Pdia3	-38829696	-0.5580308	0.00010318848071068391	0.016594758649447375
Cdh13	-39014401	-10953047	9.56221e+10	0.015474042487447699
Keg1	-3905116	-0.81934077	9.41802e+10	0.015336565857157416
Sord	-39079647	-0.8596408	9.30769e+08	0.015252831343561942
Slfn5	-3914489	-0.53872377	9.05958e+09	0.014940808414650716
Secisbp2l	-39152243	-0.6946973	9.03202e+10	0.014940808414650716
Tcn2	-39225757	-0.604549	8.76073e+10	0.014634379829234006
Klf3	-39304786	-0.70858455	8.47769e+10	0.014253533363340091
Tbx2	-39347057	-0.68978333	8.32987e+09	0.01409653280862474
Gm44686	-39370031	-11362399	8.25055e+10	0.014054167887779754
Icam1	-3945733	-0.78241754	7.95562e+10	0.013732465438649
Ano5	-3964755	-0.7250621	7.34714e+10	0.012767252763820201
Lamb1	-39689822	-0.55948377	7.21803e+10	0.012627650656016688
Actg1	-39735768	-0.47597492	7.08013e+10	0.012556079702166274
Chchd10	-39854312	-0.60649276	6.73577e+10	0.01202776670134712
Dstn	-39935176	-0.58304065	6.51002e+10	0.01170537863277073
Hspe1	-40031667	-0.77083415	6.25003e+10	0.011316480923751066
Ppia	-4009967	-0.49876183	6.07273e+10	0.011072897415709795
Flvcr1	-4015113	-10612118	5.94174e+10	0.010940681924359399
Cisd1	-40220046	-0.8762821	5.77049e+11	0.010748883584533797
Hspd1	-40265074	-0.84188026	5.66114e+10	0.010621613818248206
Rsrc2	-40318375	-0.51998	5.53425e+11	0.010459322239367897
Serpinh1	-4033032	-0.6554469	5.50618e+10	0.010459322239367897
Fsd1l	-4043416	-0.6624019	5.2678e+10	0.010103255242004363
Itga1	-40467243	-0.49122965	5.19394e+11	0.010035927517109725
Gm16599	-4047	-0.7527274	5.18783e+10	0.010035927517109725
Nme2	-4060692	-0.56812674	4.89275e+11	0.009670458439540182
Emilin1	-4083022	-0.53532505	4.44538e+10	0.008922457074770825
Ndufv2	-4083022	-0.73848057	4.44538e+10	0.008922457074770825
Sumo2	-40855036	-0.5886772	4.39814e+11	0.008922457074770825
Zeb2	-4120055	-0.3338754	3.78781e+11	0.007783655106136099
Mep1a	-41223526	-11106935	3.75022e+11	0.007768062594746802
Acsm2	-416784	-0.7700548	3.07499e+11	0.006472988395561882
Sh3kbp1	-4184473	-0.54703057	2.85829e+11	0.006066124749877547
Ndufc1	-419063	-0.82253075	2.78181e+10	0.005952618518241775
Epas1	-42227926	-0.60157716	2.41294e+11	0.0052500673874567765
Ndufa4	-42264686	-0.538069	2.37388e+10	0.00520884826098991
Ptma	-42547717	-0.46369115	2.09262e+11	0.004670883250897078
Dkk2	-42684636	-0.7755695	1.96824e+11	0.00443144454756743
Ldb2	-42763667	-0.56953585	1.89968e+11	0.004314612575780223
Ifi27l2a	-4290702	-0.8968257	1.78109e+09	0.00411750161477024
Fermt2	-4292448	-0.51532155	1.76714e+11	0.00411750161477024
Chchd2	-43014536	-0.51549375	1.69681e+11	0.003993988931014155
Nrip1	-4345195	-0.5187587	1.39152e+11	0.0033360394938130576
Gm48678	-4354752	-0.77935785	1.33218e+11	0.0032236182127349192
Rgl1	-4359255	-0.6361725	1.30506e+10	0.0031877961048170016
Bok	-43698225	-0.8209235	1.24348e+11	0.003066291730299821
Aldh2	-4387099	-0.66801924	1.14873e+10	0.002859889152728853
mt-Nd5	-44171476	-0.79156226	1.00012e+11	0.0025140837592793988
Hsp90b1	-44296455	-0.5854237	9.43882e+09	0.0023959787799352067
Cx3cl1	-44762354	-0.6764973	7.59707e+09	0.001986901892359868
Hgf	-4477522	-0.75500125	7.55144e+10	0.001986901892359868
Fign	-44832196	-0.5451505	7.35253e+09	0.0019625937016601006
Scp2	-4489468	-0.6591011	7.14012e+08	0.0019257499699775037
Lbh	-44898357	-0.6167618	7.12781e+09	0.0019257499699775037
Nr3c1	-45387235	-0.5737327	5.65959e+08	0.0015589148386388882
Gm26936	-4539734	-15769542	5.63252e+09	0.0015589148386388882
Csrp1	-45719886	-0.7810291	4.83117e+09	0.001359658796060057
Hexb	-4588897	-0.7046072	4.45594e+09	0.0012678366130843305
Rida	-45889893	-0.695908	4.45398e+09	0.0012678366130843305
Adamts9	-46014867	-0.58675987	4.19486e+10	0.0012203744029041237
Akr1c21	-46122384	-0.71549964	3.98356e+10	0.0011720721734024848
Itgb1	-46127896	-0.56166905	3.973e+09	0.0011720721734024848
Timp3	-4616925	-0.5309232	3.89468e+09	0.0011720721734024848
Cdc42ep3	-4646055	-101903	3.38343e+09	0.0010306314725130983
Spry1	-4673715	-0.9323503	2.958e+10	0.0009117668857942664
Mpc1	-4703489	-0.69913673	2.55753e+09	0.0008075564970982558
Tmsb4x	-47226024	-0.47761685	2.32846e+10	0.0007443008879561274
Khdrbs3	-4730965	-0.73870146	2.23455e+09	0.0007232125261459251
Psd3	-4746495	-0.5142369	2.06972e+10	0.0006870404735956661
mt-Nd3	-4777739	-0.70341253	1.77277e+08	0.000600759866201589
Cyp4b1	-4787204	-10480802	1.69121e+09	0.0005838507819469354
Ren1	-4805491	-19036468	1.54372e+09	0.000540136445212736
Gm29683	-4808891	-0.7111026	1.5177e+10	0.0005383055813984927
Itga8	-48518972	-0.76132035	1.22286e+10	0.0004397543436651992
Agtr1a	-48591566	-0.7388199	1.17887e+09	0.0004299049854915451
Angptl2	-48689895	-10414472	1.1217e+09	0.0004149025611844022
Fhod1	-4917693	-12436129	8.75701e+08	0.0003334360685171836
Gm4258	-49326715	-0.73265094	8.11124e+08	0.0003134572001356548
Gpx1	-49501314	-0.6344365	7.41634e+08	0.0002954212030879772
Slc40a1	-49966297	-0.9672831	5.83409e+08	0.00023602557074651142
Herc1	-5042117	-0.58710474	4.60409e+09	0.00018922094958201692
Mgp	-51220646	-0.59481764	3.02208e+08	0.00012827501305581724
Eng	-5124454	-0.6449165	2.98401e+08	0.00012827501305581724
S1pr3	-51410866	-12280157	2.73154e+09	0.00011987295588386273
Plekha6	-5142373	-0.8185972	2.7129e+07	0.00011987295588386273
Acy3	-5216072	-1227693	1.82757e+09	8.30167e+10
Ifitm3	-52561374	-0.6739326	1.47112e+08	6.80184e+10
Marcks	-52623863	-0.83084875	1.42198e+08	6.69414e+10
Ttc36	-52897706	-0.89752597	1.2247e+09	5.8722e+10
Tril	-52917924	-15325505	1.21123e+09	5.8722e+10
Fbln5	-53412313	-0.7181048	9.23174e+07	4.5967e+10
Gm47283	-53461933	-0.6771615	8.98232e+07	4.5602e+09
Fth1	-53567615	-0.42838296	8.4727e+07	4.3875e+10
Dapk2	-537174	-0.89532053	7.79805e+07	4.12686e+10
Pde8b	-53807454	-0.70856124	7.4178e+07	4.08642e+10
Slc34a1	-54318385	-0.77230704	5.57764e+07	3.13948e+11
Nid1	-55383434	-0.7671753	3.05346e+08	1.79682e+10
Spink1	-55604897	-0.72012174	2.69019e+08	1.61987e+11
AY036118	-56657996	-0.37060165	1.4634e+08	9.47261e+09
Carmn	-59818225	-0.8797	2.20655e+07	1.73127e+10
Itih5	-61079926	-12784555	1.00892e+07	9.00793e+08
Selenop	-61323442	-0.89019084	865934	8.00742e+07
Hbb-bs	-62137623	-0.968205	517308	5.35766e+08
Tgfbi	-6267428	-14215375	3.6706e+06	3.95997e+09
Cd81	-64477234	-0.8339208	1.13543e+06	1.39993e+08
Smad3	-6451583	-0.88541764	1.10688e+06	1.39993e+08
mt-Nd4	-64843893	-0.752485	89092	1.21409e+08
mt-Nd2	-64917407	-0.79321826	84850.2	1.21409e+08
Gm42418	-6501757	-0.29406068	79387.2	1.20911e+09
Myl9	-6576191	-14285463	482652	7.81052e+07
Cmss1	-662563	-0.61212283	34577.1	5.96846e+07
Igfbp3	-68172283	-16382557	928.137	1.71652e+08
Cxcl12	-71587973	-13172107	813.879	1.75608e+07
Nrp1	-71990466	-0.80369335	606.35	1.56996e+07
Camk1d	-7368039	-0.696287	173.156	498150
Adamts5	-75598216	-12442102	403.623	130633
Cpm	-8303793	-13257409	1.00839	3729.9
Igfbp5	-8485007	-14559674	0.215705	9.30837
Actb	-86336	-0.85821474	0.00594508	38.4825
Kap	-24501902	-28812244	1.40981e-116	3.65028e-113

## Sheet: PT
names	scores	logfoldchanges	pvals	pvals_adj
Spp1	39462456	0.9668846	0.0	0.0
Sult1d1	31377537	14031588	4.09822e-201	3.53704e-197
Fkbp5	30299644	23128247	1.15877e-185	7.50072e-183
Zbtb16	26279562	30893238	3.2845e-136	9.44915e-134
H2-K1	26159492	0.6956302	7.68575e-136	1.98999e-131
Tns1	24720118	0.6304862	6.50024e-120	1.29465e-115
Neat1	24499691	0.5644995	1.48836e-116	2.75262e-113
Fhod3	22861538	0.81388915	1.12207e-99	1.52909e-98
Tnfrsf21	225633	0.91970974	9.94253e-98	1.21677e-93
Apoe	22077576	11375855	5.19191e-93	5.6012e-90
Myo9a	2060981	0.6987368	2.24113e-79	2.14916e-78
Clu	20497837	13180333	2.25075e-77	2.00953e-74
Lpp	2030281	0.4952551	1.21435e-75	9.82564e-74
Sh3rf1	20052193	0.65034956	1.93145e-73	1.51543e-70
Cp	19969042	12751606	1.02398e-72	7.57512e-71
Folh1	19637484	11277043	7.39736e-71	5.04033e-67
Gm26917	19603868	0.7360575	1.43304e-70	9.51393e-68
C3	19501518	14247619	1.06572e-70	6.73014e-67
Rbpms	19304867	0.56275594	4.88821e-67	2.81256e-64
Wfdc2	1887394	0.9973329	1.86839e-64	9.87272e-62
Vmp1	18811718	0.6370062	6.05435e-64	3.13518e-61
Lcn2	18394503	14687709	1.45388e-60	6.97106e-58
H2-D1	18043333	0.5679698	8.90084e-58	3.71711e-55
Etl4	16218061	0.89087546	3.7587e-44	1.14495e-40
Bicc1	16184546	0.38777575	6.48273e-45	1.92932e-40
Gpc3	1604562	10977097	6.1343e-43	1.76477e-39
Sema5a	1602299	0.7161443	8.83007e-44	2.5124e-39
Ptprg	15995816	0.40125313	1.36655e-41	3.8046e-40
Tead1	15777324	0.44227636	4.4569e-41	1.20206e-38
Arl15	15413992	0.4622201	1.31811e-37	3.21968e-35
Polr3e	15101354	1013589	1.58643e-36	3.6675e-34
Ngf	14967044	25131714	1.20563e-34	2.73825e-32
Erbb4	14619798	1297157	2.10022e-32	4.49413e-30
Frmd4b	14587824	0.41669765	3.35738e-32	7.01043e-31
Nedd4l	14553943	0.3345168	5.51321e-33	1.13292e-30
Dcdc2a	14199955	10375812	9.16716e-31	1.78463e-27
Steap2	14074537	0.65344214	5.44605e-29	1.01445e-26
B2m	14046266	0.32208228	8.12044e-31	1.50182e-26
Sytl2	1397513	18255761	2.21109e-28	4.00346e-26
Ldlrad4	13707103	0.36237988	9.20606e-28	1.57856e-24
Wwc1	13681635	0.41999972	1.3072e-26	2.18361e-24
Gm4951	13575969	0.9938187	5.56036e-26	8.88697e-25
Ctsd	13407675	0.7456319	5.45213e-26	8.40277e-24
Tns3	12969232	0.44091466	1.82855e-22	2.63027e-22
Cd74	12936937	0.30936825	2.78512e-22	3.96221e-20
Cdh6	12828373	2255635	1.13727e-21	1.57467e-19
Pdgfd	12815565	1014253	1.34158e-22	1.84766e-20
Plekha1	12688951	0.6167877	6.80919e-22	9.18248e-20
Nfat5	125982685	0.4085669	2.1583e-20	2.85116e-18
Syne2	12581773	0.26095274	2.65994e-20	3.47834e-18
Prickle2	12540815	13908738	4.46381e-20	5.72164e-19
Gldc	12496462	15352156	7.80486e-21	9.80988e-20
Map3k5	12496014	0.39995545	7.84898e-21	9.81767e-20
Pkhd1	12302624	0.24364372	8.76788e-21	1.03661e-16
Chd9	12232616	0.3261985	2.08125e-19	2.43836e-16
Lgr4	12203612	0.41678992	2.97335e-19	3.46783e-17
Cdk8	11981002	0.34688076	4.46888e-17	5.05277e-16
Tmem176b	11899163	0.2920225	1.1954e-17	1.29504e-14
Cobl	11898767	0.5410574	1.20107e-16	1.29576e-14
Arhgap26	11720052	0.46561688	1.00611e-15	1.05041e-13
Ndrg1	11708626	0.35658887	1.1513e-15	1.19717e-14
Ank3	116202	0.21735771	3.25372e-16	3.32986e-14
Ly6e	11540362	0.43198436	8.25762e-16	8.31931e-14
Mast4	11532527	0.24697791	9.04494e-16	9.07719e-14
E230001N04Rik	11482275	24357438	1.61963e-16	1.5945e-12
Col18a1	11342005	0.82243574	8.12609e-15	7.82159e-13
Trabd2b	1127297	0.3790317	1.78447e-13	1.68626e-12
Gmds	10994418	0.5297545	4.06528e-13	3.58022e-10
4930523C07Rik	10881887	20621054	1.4062e-11	1.2177e-09
Slc6a6	10823598	0.3400225	2.6612e-11	2.25176e-09
Acnat2	10788129	0.9911341	3.91681e-12	3.28201e-09
Vcam1	10777209	103814	4.41066e-13	3.6839e-09
2310014F06Rik	10758943	13437238	5.37837e-12	4.4491e-10
Pax8	10756759	0.3058271	5.50733e-12	4.54127e-10
Sgk1	10742401	13270129	6.43488e-11	5.2559e-10
Akap12	10731944	27087324	7.20639e-13	5.86755e-10
Errfi1	10723387	0.42651385	7.90549e-12	6.41658e-10
Gm14964	106772785	0.85481095	1.30028e-10	1.04232e-08
Igfbp7	10612212	0.24770276	2.61483e-10	2.06412e-08
Psd3	10535991	11297868	5.89591e-11	4.5981e-09
Sema3c	10327913	0.48089913	5.26945e-10	3.96618e-08
Tpt1	10259619	0.26387712	1.07129e-08	7.90251e-08
Crim1	10254232	0.36856624	1.13272e-08	8.31421e-08
H2-Q7	10249124	0.6493983	1.19421e-08	8.7346e-08
Tsc22d1	9995683	0.47422782	1.59187e-07	1.10205e-05
Fndc3b	9742017	0.37731788	1.99553e-06	0.000131138
Il34	9718968	0.5772596	2.50304e-06	1.63658e-05
Iigp1	9467875	0.4709073	2.85595e-05	0.00177755
Wwox	9455545	0.26261142	3.21343e-05	0.00199525
Snx10	9326599	0.8888273	0.000109323	0.000653715
Ptprj	9294396	0.3098889	0.000148044	0.000869195
Ssh2	9272491	0.3045783	1.81848e-05	0.00106525
Havcr1	9265335	0.83307576	1.94466e-05	0.0113403
Dock1	9228207	0.3217143	2.75202e-05	0.00159408
Stxbp6	91828575	0.44274855	4.198e-05	0.0241008
Gbp8	9174645	125676	0.000453062	0.0259528
Tmem252	9048373	0.6038638	0.00145114	0.0080802
Gbp2	8999257	0.6702842	0.00227251	0.124925
Utrn	8851839	0.6589048	0.00086089	0.0462452
Gbp7	8776172	0.51940787	0.0169133	0.0891895
Susd1	8755763	10034181	0.0202727	1.06687
S100a11	8629388	0.4858974	0.0061681	3.15621
Scin	8581529	12051718	0.000936203	0.471599
Zfp950	84228525	0.35902402	0.367426	17.7158
H2-Aa	8316422	0.30447817	0.0906579	4.2601
Msi2	8235351	0.1417687	0.179032	8.21898
Per1	8170506	17357666	3.071	138.286
Cdr2	8166441	0.87988734	0.31762	142.527
Akt3	816107	11067749	0.332069	14.8496
Atp1a1	8100004	0.18105635	0.549573	239.959
9530026P05Rik	8086558	0.46548805	0.613745	265.294
Ncam1	8071464	18042604	0.694606	29.8255
Car15	7971498	12204726	15.6762	65.5717
Tmcc3	7924034	0.5318535	2.29927	94.6465
Asap1	78656344	0.43801084	3.67232	148.105
Rpl23	78095517	0.24258733	57.3918	2272.15
Smad2	7801036	0.50686616	6.14012	24.2717
Gbp3	77541904	0.8442581	8.89087	3477.38
Npnt	7703361	0.57393646	132.533	512.172
Nectin1	76750517	0.49612194	165.352	632.391
Adgrg1	76417747	0.5035786	214.248	809.827
Arhgap5	75250435	0.21464565	52.7028	1935.57
Enpp2	74985576	0.3010291	64.5239	2339.85
Kifc3	7452981	0.21974172	91.2543	32589.8
Ppm1h	7443983	0.20510106	97.6942	34650.7
Dock7	7427988	0.4159698	1102.62	3894.82
Dock10	7406748	10044278	1294.34	4547.24
Clec2d	72817664	0.47877333	329.477	112395
Ano6	72758107	0.3361771	344.346	117159
Agrn	7269608	0.49622858	360.532	12234.5
Ankrd44	72567086	0.4358863	3966.22	134240
Gramd1b	7236095	0.23096852	461.787	154478
Sh3d19	72183075	0.13056965	526.386	174509
Irgm1	7185839	0.3464252	66.7956	219476
Creb5	71490407	10345082	873.864	284605
Rpl13	711372	0.20810707	11295.6	36512.7
Arid1b	7080184	0.13072409	14396.3	45848.6
Magi1	7077252	0.1520416	14704.1	467714
Gm43305	7075759	0.6953715	1486.33	47219.7
Steap1	70684776	17198229	15664.3	495818
Fhit	70639915	0.17889842	16178.6	51147.4
Eef1a1	70443807	0.14089842	18628.8	58465.1
Rims2	70284543	0.38300827	2088.34	65303.5
Fat1	6993236	0.38862973	2686.17	82995.6
Igsf5	6972474	0.1625997	3114.15	95421.9
Gls	696185	0.29099682	33583.2	1.02661e+06
Ptbp3	6961516	0.3393845	33663	1.02783e+06
Ext1	69347377	0.13464908	4069.76	1.22957e+06
Rtn4	69333777	0.41078532	4109.09	124001
Mbnl2	69255304	0.19442031	4343.45	1.30465e+06
Mrtfa	690505	0.47895867	5018.59	1.49358e+06
Ntn4	69037395	0.41710964	5065.12	1.5057e+06
Grid1	68981175	0.9837279	5269.61	1.56469e+06
Sash1	6863055	0.19890414	6740.32	1.96976e+06
Rps19	68414764	0.21609113	7838.1	2.27771e+06
Sh3tc2	68039985	0.34828013	101755	292088
Ccdc88c	67899594	0.62847245	112165	3.20196e+06
Pik3c2a	67691445	0.21324694	12954.6	367383
Myof	67508936	0.39996922	146937	4.12636e+06
Nmnat3	67440453	0.36367512	15403.7	430704
Ptpn14	6717981	11313235	184260	511895
Samd4	6713738	0.6073467	189701	524198
Tcf12	66959543	0.11170387	21426.9	590197
Rpl19	6659611	0.24874513	27455.2	749864
Lgals3	6657659	0.81762564	278223	759089
Map3k1	6635891	0.3227703	32254.9	873581
Ugt2b37	66148934	0.7585619	371820	1.00387e+06
Mylip	6576074	0.355383	48303.1	1.28802e+07
Msn	6572694	0.3257746	49413	1.31355e+07
Dync1i2	65725074	0.39908874	49474.9	1.31385e+07
Gm20559	65687094	0.67670274	50753.3	1.34642e+06
H3f3b	6557109	0.24676943	54860.9	1.45093e+06
Cpne8	653204	15848374	64879.8	1.69513e+07
Son	6524967	0.13032946	6801.63	1.76638e+07
Cadps2	651829	0.9769383	711.135	1.84496e+07
Large1	65136065	0.2548951	73367.5	1.89773e+07
Fau	64565477	0.20197399	1.07118e+06	2.74333e+07
Rpl18a	6414352	0.31613228	1.41423e+06	3.56547e+07
Prom1	64126196	0.50110996	1.4304e+06	3.60272e+07
Pard3b	6399504	0.2497898	1.55883e+06	3.91855e+06
Cyp27b1	63981404	31239512	157281	3.94986e+06
Atp6v0a4	63735194	0.20472397	1.84739e+06	4.6215e+06
Agap1	63473945	0.10540246	2.18992e+06	5.43117e+06
Picalm	6320107	0.10166849	2.61382e+06	6.44544e+06
Cd2ap	62659273	0.17740865	370613	9.04422e+06
Gm1604a	62148924	0.8352881	513598	1.23473e+08
Cfap69	6185577	0.3747935	618758	1.47522e+08
Rpl7	6137216	0.31586435	839800	1.96069e+08
Dapk1	61322327	0.319292	866541	2.01767e+08
Gm16685	61264024	0.21011351	898883	2.08547e+08
Spns2	6118836	0.7218979	942613	2.18107e+08
Oasl2	6093786	0.835881	1.10271e+07	2.52667e+08
Mfhas1	6081973	0.35198107	1.18713e+07	2.71529e+08
Rps16	6056558	0.25201738	1.39065e+07	3.15295e+08
Dip2c	6049816	0.13193138	1.45011e+07	3.28202e+07
Rin2	6031641	0.22847645	1.62303e+07	3.65104e+07
Edn1	6030323	2202657	1.63632e+07	3.67775e+07
Rpl13a	5988017	0.2513493	2.12415e+07	4.71281e+07
Ldhb	5959852	0.19656286	2.52466e+07	5.55855e+07
Slco3a1	59211774	0.27452058	3.19645e+07	6.96068e+07
Sh3bgrl3	5919434	0.7852032	3.23052e+06	7.02895e+07
Igf1r	5899238	0.09603212	3.65184e+07	7.88603e+07
Exoc6b	58984976	0.20346248	3.66827e+06	7.90831e+07
Anxa3	58942738	11845229	3.76333e+06	8.08632e+07
Gbp4	58725886	0.92306995	4.29042e+06	9.13548e+07
Actn1	58705645	0.7156386	4.34314e+06	9.23257e+07
Bcl2l1	58090878	0.21545279	6.28141e+06	1.31228e+09
Camk2d	58090005	0.27317622	6.28469e+06	1.31228e+09
Klf6	58078914	0.5248829	6.32645e+06	1.31782e+09
Serpina10	57949123	0.90274704	6.83568e+06	1.4216e+09
H2-Eb1	57752447	0.28091827	768414	1.58912e+09
Thsd7a	5732684	12524506	9.88537e+06	2.0122e+09
Sema4d	56977315	0.19894221	1.21412e+08	2.45402e+09
Gm22146	5661792	18121161	1.49801e+07	3.01137e+09
Birc3	5633539	0.6250741	1.76548e+08	3.51359e+08
Pfkp	5631944	0.7682566	1.78189e+07	3.54353e+09
Arglu1	5626205	0.17331366	1.84218e+07	3.6494e+09
Rps18	5611262	0.2514443	2.00856e+07	3.95782e+08
Zcchc7	56009116	0.09466371	2.13228e+08	4.1952e+09
Mt1	55993276	0.5223252	2.15185e+08	4.2305e+08
Paqr5	5581977	0.34536523	2.378e+07	4.65391e+08
Cd9	557626	0.5022888	2.45744e+08	4.80212e+08
Igsf11	55641737	0.31059468	2.63397e+08	5.13545e+08
Prlr	5560102	0.6166899	2.69617e+08	5.24487e+08
Parp8	555709	0.20705011	2.74309e+08	5.32815e+08
Mapk4	55452504	0.21710354	2.93534e+08	5.67601e+07
Ankrd6	5544331	0.38613048	2.9508e+07	5.70164e+08
Farp1	5531709	0.20433998	3.17125e+08	6.09125e+08
Rps10	55137963	0.22134517	3.51175e+07	6.72034e+08
Pxk	5503886	0.3851644	3.71509e+07	7.08851e+07
Plekha5	54759874	0.17096981	4.35078e+08	8.21068e+08
Plcl1	5457744	0.1960986	4.82222e+08	9.03451e+08
Galnt18	542539	0.19446369	5.78282e+07	1.0741e+10
Nkain2	54147806	12570542	6.13638e+07	1.13813e+09
Nktr	5408601	0.15948567	6.3519e+07	1.1739e+09
Unc13b	5406299	0.90848595	6.43403e+07	1.18823e+10
Nfkbiz	5392367	0.2739524	6.95357e+07	1.28326e+10
Serinc3	5380744	0.37911245	7.41787e+07	1.36215e+10
Litaf	5346228	0.45663866	8.9806e+07	1.6329e+10
Abcc4	5342301	0.24433006	9.17743e+07	1.66752e+10
Glb1l2	53289876	0.49903914	9.87618e+07	1.78386e+09
Babam2	5310596	0.17506148	1.09267e+09	1.95789e+09
Ubb	52882957	0.1839104	1.23461e+09	2.19099e+10
Rps24	5248219	0.17146488	1.53576e+09	2.68132e+09
Tanc1	52447133	0.19318828	1.56525e+09	2.72913e+10
Ncoa2	52403526	0.091066696	1.6027e+09	2.78691e+09
Ston2	52174335	0.4435415	1.81419e+08	3.14201e+10
Cd47	52120967	0.3675736	1.86718e+09	3.223e+09
Cdh16	51410637	0.31280112	2.73187e+08	4.60505e+08
Rps27a	51390924	0.18474331	2.76068e+08	4.65059e+09
Umod	51377745	0.14006928	2.78011e+09	4.67724e+09
Vav3	512151	0.85946655	3.03099e+08	5.06312e+09
Gnai1	51036158	0.40272886	3.33224e+08	5.53422e+09
S100a6	5059259	0.44595763	4.20889e+09	6.85388e+09
Nbea	50369854	0.40244794	4.72921e+09	7.63873e+08
Map3k21	496716	0.8706252	6.79405e+08	1.07789e+11
Cxcl1	4964968	0.9848379	6.87122e+07	1.0885e+11
Egfr	4964904	0.14058037	6.87351e+08	1.0885e+11
Psap	49615383	0.13165154	6.9937e+08	1.10618e+11
Aff1	4955446	0.20985919	7.21646e+08	1.13932e+11
Rpl17	4949015	0.19749291	7.45899e+08	1.17546e+11
Itm2b	4943204	0.0810407	7.6849e+08	1.20739e+10
A630012P03Rik	49317555	0.68212295	8.14938e+08	1.27418e+11
Esyt2	4923392	0.21965714	8.5057e+08	1.32668e+11
Rpl18	4911636	0.2894517	9.03197e+08	1.40285e+11
Specc1	4906284	0.61817753	9.28182e+08	1.43993e+11
Ifi27	4897973	0.42022535	9.68303e+08	1.49769e+11
Chdh	4876611	0.21636207	1.07924e+10	1.66232e+10
Them7	48735385	0.10571194	1.09617e+10	1.68539e+11
Rpl10a	48664503	0.21290612	1.1362e+10	1.74281e+10
H2-Ab1	48500037	0.14781298	1.23459e+10	1.8859e+11
Rpl41	4846688	0.10466811	1.2554e+09	1.91543e+11
Akap13	4832911	0.056664217	1.34551e+09	2.04568e+10
Eef1akmt3	48271146	0.79385793	1.38525e+10	2.09748e+11
Slc6a13	48232365	0.3700847	1.41247e+10	2.13495e+11
Rps11	4820787	0.2618129	1.42993e+10	2.16008e+11
Nhs	48067102	0.1349453	1.53434e+10	2.30972e+09
Alpk1	4803956	0.83273536	1.55561e+10	2.33901e+10
Ttc3	47974153	0.31236655	1.60726e+09	2.40689e+11
Zfp608	4776589	0.22600602	1.78294e+10	2.64701e+10
Cebpd	4768111	11574398	1.85961e+10	2.75768e+10
Btbd9	47644267	0.12926559	1.89391e+09	2.80694e+10
Epn2	4760374	0.4000579	1.93235e+10	2.86062e+11
Abca1	47553105	0.1963751	1.98141e+09	2.92657e+11
Mthfd1l	4750665	0.6453133	2.02748e+09	2.98433e+11
Cftr	4731989	0.45092997	2.22331e+10	3.26152e+11
Pax2	4728692	0.24600866	2.25971e+10	3.3093e+10
Rps20	4724453	0.15947531	2.30736e+10	3.37335e+10
AC149090.1	46996536	0.06297272	2.60603e+10	3.78438e+10
Defb1	46953764	0.574052	2.66116e+10	3.85362e+10
Ly6a	469034	0.10623203	2.72752e+10	3.93431e+11
Gm4841	46844563	0.6708956	2.80704e+09	4.04677e+11
Rps2	4670991	0.17731017	2.9975e+10	4.29029e+10
Tmsb10	46685867	0.5007075	3.03279e+09	4.336e+10
H2-Q6	46665316	0.5293704	3.06326e+10	4.37474e+10
Ror1	46647544	0.15041988	3.08986e+10	4.41029e+08
Npas2	46636186	0.50312936	3.10697e+10	4.43227e+10
Nedd4	4660553	0.087241516	3.15361e+10	4.49137e+10
Clstn2	46539555	18672612	3.25627e+10	4.62234e+11
Wnk1	46440306	0.11834923	3.41677e+10	4.84221e+10
Srgap1	46298094	13340577	3.66003e+10	5.15029e+10
Tmem37	4600813	0.40831938	4.20846e+09	5.86782e+11
Nisch	4587518	0.13374597	4.48546e+09	6.20724e+10
Rpl32	45825996	0.19431722	4.59231e+09	6.33479e+10
Slc44a3	45755463	12669653	4.7498e+09	6.52828e+10
Rpl37a	456684	0.13844669	4.95131e+09	6.79059e+10
Rplp1	4537213	0.11438264	5.70025e+09	7.73132e+10
Slc38a2	45305696	0.26898387	5.88248e+09	7.9618e+10
Osmr	45200863	1033416	6.18144e+09	8.33593e+10
Magi2	44992332	0.24149822	6.8199e+10	9.13506e+09
Parva	44945235	0.25977975	6.9726e+09	9.32994e+10
Kcnh8	4493243	18829145	7.01466e+09	9.37653e+10
4930402H24Rik	44837017	0.052699964	7.33591e+09	9.77344e+10
Epb41	4483079	0.075371295	7.35737e+09	9.79419e+10
Aopep	4482152	0.09158712	7.3894e+09	9.83178e+10
Gm1976	44531593	0.36419964	8.46159e+09	0.00011109917805348685
Anxa4	4426753	0.5181621	9.56621e+09	0.00012471718712740986
Ube2e2	44210896	0.1750296	9.82044e+09	0.00012758189544261023
Glis3	44180093	0.05021377	9.96141e+09	0.00012921888687682755
Ypel2	4397107	0.19952314	1.09703e+11	0.00014110468896338861
Skap2	43798814	0.1769295	1.18744e+11	0.0001518279948757251
Lrmda	4368065	0.059727527	1.25352e+11	0.00015964694319745766
St6gal1	4365915	17760022	1.26592e+11	0.00016114620996043698
Immp2l	43374195	0.117174916	1.44165e+11	0.00018181810046742422
Gm20275	4336113	0.2577152	1.45024e+10	0.0001828126443550675
Thap3	43341227	0.47771782	1.46343e+11	0.00018429481380540262
Rplp0	43328123	0.21281414	1.47217e+10	0.00018512547411090582
Clmn	4312567	0.08522682	1.6137e+11	0.00020184495155227584
Glul	42876496	0.4717344	1.80573e+11	0.0002240252990380347
Csf1	42834334	0.66974086	1.84031e+10	0.00022798710327219274
Birc2	4281709	0.3026035	1.85463e+11	0.00022954180045762267
Pced1b	42625923	0.5774132	2.02069e+10	0.00024866802696150905
Tcf7l2	42610955	0.15464939	2.03427e+11	0.0002499828282186813
Dnm3	42608256	0.653242	2.03673e+11	0.00025016596461228794
Map4k3	4258505	0.15695678	2.05799e+11	0.00025229812489019777
Gnaq	4256587	0.12752986	2.07571e+10	0.00025423076397901653
Ubd	42550106	0.56355333	2.09039e+10	0.0002557864518621327
Zfp407	42481923	0.118556105	2.15502e+11	0.0002628253355334395
Pim3	42378078	0.39641926	2.25713e+09	0.00027411616457184045
Nsd1	4231943	0.059775237	2.31681e+11	0.00028083722952741875
Rps14	423102	0.17934228	2.32634e+11	0.00028186029392294587
Tacc2	42283006	0.08000028	2.35463e+11	0.00028488836521565856
S100a10	4215827	0.31055552	2.48865e+11	0.000299981672562921
Sik3	4207527	0.069833465	2.5818e+10	0.0003096248549347362
Prrg1	4193667	0.9360369	2.74481e+11	0.0003282610896056324
Rpl28	4167998	0.14040633	3.07287e+09	0.0003647991392019588
Parp14	416374	0.23850837	3.13077e+10	0.00037089666094586895
Gm35330	41590605	12027051	3.19559e+11	0.0003778097342517393
Lypd6b	41588593	1421612	3.19841e+11	0.00037797022524806487
Nckap5	4145998	0.3172242	3.38337e+11	0.0003976496804258457
Lamc1	4131359	0.46643734	3.60625e+10	0.0004215485387872499
Slc13a1	4129532	0.09687648	3.63502e+10	0.0004245289036307258
Etnk1	41208982	0.2737381	3.77398e+10	0.00043858118475687447
Zfp704	41195498	0.10550182	3.79613e+11	0.00044095763041069203
Platr22	4112865	1548439	3.90779e+11	0.00045230474708333877
Pkm	41072316	0.6775986	4.00429e+11	0.0004626467902609181
Ankrd29	4098822	0.51047343	4.15258e+11	0.0004783716198476858
Acsl4	4091081	0.4526771	4.29367e+10	0.0004926120992985153
Arhgef3	40832033	0.08273355	4.44191e+10	0.0005079944399927913
Zfand3	4080845	0.03593995	4.48723e+10	0.0005122727153396381
Cstb	40782886	0.41117504	4.53685e+11	0.0005174803818065136
Sox9	40468874	15791806	5.19032e+11	0.0005855675495980001
Celf2	40290465	0.63288033	5.60035e+10	0.0006277244775575875
Spaca6	401919	0.42274064	5.83986e+11	0.000653721108951415
Vezt	4016288	0.34950334	5.9122e+10	0.0006612474105299515
Efna5	40133443	1429497	5.98645e+11	0.0006686853463654843
Col4a1	39911237	0.25216797	6.57609e+10	0.0007285761734387001
Sorbs2	39846704	1152893	6.75739e+10	0.0007464259823996873
Tmem123	39527793	0.6740602	7.72487e+10	0.0008442896339402434
Myo5b	39501357	0.06691907	7.81069e+10	0.000851513071577779
Schip1	39496305	0.23204696	7.82719e+10	0.0008525941746551921
Rasl12	39252794	12712016	8.66292e+10	0.0009384946848324865
Fam172a	39092464	0.12549391	9.25845e+10	0.0009992485024332713
Rtp4	390236	0.7501636	9.52593e+10	0.0010259793542789467
Tmem176a	39016726	0.08588862	9.55303e+10	0.0010280429810156661
Tpd52	39008672	0.16112927	9.58487e+09	0.0010310403992815742
Pan3	38910675	0.05878645	9.98041e+10	0.0010691472871330004
Atp8a1	3884466	0.33346966	0.00010255504480665528	0.0010972542231958342
Carmil1	3878833	0.16638431	0.00010495876062415351	0.0011174310156581344
Rpl38	38689117	0.16934139	0.0001093222045644403	0.0011586453215646699
2610035D17Rik	38522065	0.33227122	0.00011705820385059143	0.0012365854810687529
Tmcc1	3836056	0.110526025	0.00012502592214474562	0.001312189370154744
Gbp5	38280833	0.8952898	0.00012914508587733288	0.0013494045857691296
Fam49b	38276653	0.26810887	0.00012936444301251196	0.0013508982531636785
Cd24a	3824866	0.73284996	0.00013084321793961658	0.0013649446409720197
Tinagl1	38240304	0.54754335	0.00013128772124965492	0.0013690300759549197
Pacs1	381556	0.56362665	0.0001358743993668347	0.0014134431291306085
F830016B08Rik	38151803	0.31873575	0.00013608357561928607	0.0014146783477575091
Rnf180	38147547	11391741	0.00013631821317323435	0.001416352799149833
Tacstd2	38134027	0.9497912	0.0001370665589905036	0.001423556897465752
Kazn	38032951	0.18101947	0.00014278405218476301	0.0014781945938296217
Zeb2	37661586	0.08491921	0.00016577845478953055	0.0016885663852913158
Gm14582	3754399	0.675873	0.0001737579077477782	0.0017594602062594733
Zbtb38	3742077	0.18690848	0.00018250548765270312	0.0018382244695906804
Stk39	3725577	0.6303154	0.00019486890157039365	0.0019503461922924748
Rpl11	3720043	0.1461707	0.00019918896690297467	0.001989737936362585
Runx1	37038581	11969078	0.00021234508350788207	0.0021097616662264325
Rps5	36989582	0.26292184	0.00021648624131403687	0.0021476098697712806
Lyz2	36973326	0.6443602	0.00021787687756895556	0.002159376024419218
Dusp1	36936064	0.69538534	0.00022109600070608918	0.0021891463289797557
Ccdc141	36899903	0.18175828	0.0002242626083471368	0.002218803001652299
Foxo1	36871643	0.18558854	0.00022676693599106546	0.0022418669364951
Plpp3	36858652	0.4113444	0.00022792690382054134	0.002250756443066917
Kcnip4	3683552	0.5903046	0.00023000626010543894	0.002267830192936034
Arg2	36821392	11578473	0.0002312851538116466	0.0022787044149509715
Mrpl33	367455	0.31726685	0.0002382689950067229	0.0023403872605136833
Rpl24	36740828	0.16078055	0.00023870533233120937	0.0023434531854279643
Fxyd2	36659012	0.050104186	0.0002464691367019967	0.0024117834041905138
Bcam	36499214	0.7699527	0.00026232050142958126	0.002549550459089609
Frk	36479616	0.38164118	0.00026432922219320247	0.0025633004573132577
Gm39469	36379945	0.42166185	0.0002747691499205064	0.0026555889622029683
Eda	36212742	0.46772444	0.00029315551319097525	0.0028160747620015517
Met	36201575	0.12866877	0.0002944236704091039	0.0028244600497341677
Bmp6	3605325	0.115569495	0.00031176252820172735	0.002980855014844581
Anxa2	36037943	0.6473199	0.00031360533348566704	0.0029973677720970438
App	35997717	0.0497657	0.0003184965657012331	0.003035012331367212
2200002D01Rik	3596885	0.6992527	0.00032205071303525367	0.003066766113243394
Cadm1	35801837	0.15824272	0.0003433527494457621	0.0032493016771380384
Zhx3	35529456	0.14935221	0.0003809430907394848	0.003580173686180305
Ccnd3	35498235	0.34709528	0.00038548957955514897	0.003620274281408022
Ifit2	35176287	0.50199896	0.0004354212989466015	0.004040834506209822
Adgrg2	3513401	0.9486912	0.0004424091767603333	0.004102742981618392
Jund	35109777	0.2534416	0.00044646186459307443	0.00413736241877018
Jazf1	34979684	0.9052545	0.0004688167995119362	0.004322864876411343
Baiap2l2	349308	0.21787433	0.00047748371001787664	0.004394954930601799
Gm44148	34873405	0.24769868	0.00048784974971749295	0.0044792218864132365
Cdc37l1	34782853	0.13746978	0.0005046325831447142	0.004613681794767988
Cxadr	34627767	0.35946918	0.000534632117603365	0.004860496765795761
Bag2	34588566	0.73250073	0.0005424734708108019	0.004923766506236332
Ostf1	34354208	0.32560715	0.0005916342757658715	0.005335630326760691
Gxylt2	34351702	10603775	0.0005921818832771367	0.0053368511388136525
Fam13a	34291346	0.24153069	0.0006055092284911988	0.005446120509896792
Setd4	3405562	0.73819387	0.0006602802238424844	0.005878946202107843
Rock2	33980944	0.099769406	0.0006785699526913455	0.0060190247396657475
Rpl12	33815527	0.23148212	0.0007207743376476402	0.0063642747392829635
Fbxw17	33757222	0.33348894	0.000736222368695127	0.006477155817279724
Ptpn13	337448	0.08718488	0.0007395527389752116	0.006504245760036066
Klf13	33728278	0.37702006	0.0007440047378165787	0.006538958136981282
Tpm1	33725772	0.34830245	0.0007446823841680745	0.00654269300674577
Dtnb	33707464	0.12638637	0.0007496486621121486	0.006581859328385131
Cobll1	3370469	0.03530435	0.0007504034925719037	0.0065840214265238
Tgfbr2	33649955	0.27601868	0.0007654488801976612	0.006702401895866705
Golm1	33635712	11572025	0.0007694099015473637	0.006734807698060967
Gab2	3350953	0.13902251	0.0008053395309346819	0.007001964786756475
Jun	33498666	0.4541697	0.0008085045067880741	0.00702476466099222
Cpne2	33427296	12488163	0.0008295868788158171	0.007188642391666378
Rpl36	3334829	0.13843945	0.000853518536694218	0.007386130331579777
Slc6a18	33290288	0.19052602	0.0008714934190634586	0.0075240772278729814
Micall1	33224425	0.608172	0.0008923302348592567	0.00767836970454499
Ppp1r12a	33209918	0.038183097	0.000896982226694301	0.007710711757492975
Gm32461	33086545	0.18317397	0.000937454139625164	0.008029296256425652
Hpcal1	33040092	0.26161832	0.0009531270236831977	0.008144674883566124
Epha7	3302638	0.6491451	0.0009577994647997198	0.008174032799247666
Npepps	3298137	0.0988322	0.0009732865117769248	0.00827869065799216
Bspry	32949882	0.32753345	0.0009842584209895611	0.008361029867539933
Rps3	32814317	0.22222888	0.001032815007085076	0.00872769130660796
Rpl8	32780514	0.16403428	0.0010452641304622263	0.008821375119272478
Diaph2	3267488	0.052619867	0.0010850645222707307	0.009106804087725693
Tspan8	32437978	0.70738447	0.0011794748166546163	0.009835414477559203
Fam163a	3240379	0.396564	0.0011937084396565856	0.009944497721875261
Hs6st3	32377849	15859953	0.0012046159065923752	0.010025687898903818
Thbs1	3232756	11939541	0.001226022773660753	0.010174417197315454
Spint2	32323837	0.1831105	0.001227621152997936	0.010184417460244333
Sipa1l1	32250528	0.028282905	0.0012594942397328736	0.010425455516356638
Rpl39	32156596	0.16579403	0.0013014514851284978	0.010707715873195762
Gm42679	32104862	24683983	0.0013251065614108346	0.010881591845242414
Clic1	32082794	0.27864537	0.0013353175070500373	0.010951549221583645
Btg1	31849384	0.4224974	0.001447848141797593	0.011795998768855658
Afap1l2	3174341	0.4861594	0.0015017713776525683	0.012174033973130964
Dysf	31740448	0.6701296	0.001503305157204218	0.012182653248930083
Lcorl	31578107	0.15102546	0.0015895880956569679	0.01277789971212363
Snx12	3154673	0.31747583	0.0016067800834629468	0.0129040787596224
Prkca	3152907	0.21381085	0.0016165335147966917	0.012965848200314987
Tshr	31504722	19435697	0.0016300679141730472	0.01305062412918013
Fga	31440947	0.7209365	0.0016660150191879902	0.01330468721149321
Syne1	3116663	0.5499534	0.0018291052272845362	0.014429979446938211
Smyd3	3115854	0.10586162	0.0018341307790405111	0.014465219046883008
Capn2	31131876	0.4552755	0.0018507838157773284	0.014587669576288154
G930009F23Rik	31126177	0.84086806	0.0018543601213660596	0.014611409696412054
E130308A19Rik	3108375	0.2257866	0.0018811920018786976	0.014795815101045941
Ntn1	30978005	0.07639115	0.0019496269702281444	0.01526185353021836
Tbc1d14	30948644	0.27395827	0.0019690298505895495	0.01539780153774226
Sox4	30914419	0.738866	0.001991869264107931	0.015548230022997453
Rps29	30902	0.10658565	0.0020002183335361785	0.015603993097896575
Ttpa	30818245	0.65201235	0.002057360846958602	0.015977560602715095
Xkr4	30793176	0.86227494	0.002074753699824041	0.01608717615339347
Rps8	30726705	0.107626334	0.002121526100612841	0.01640697544715283
Cep112	3071265	0.32437316	0.0021315381267831444	0.01646473304852899
Rp9	30509894	0.3479505	0.0022808856411564663	0.01748791561173326
Osbpl9	30433853	0.034578826	0.0023393269477360347	0.017898892828245097
Itgb1	30321572	0.16835743	0.002428126789523727	0.0185290476965365
Camkmt	30282676	0.16586801	0.0024596007148485013	0.018741607330446556
Rps28	30190947	0.1427937	0.0025353126180774664	0.01923361098952879
Acat3	3018145	0.5020306	0.0025432708309926317	0.0192713984068075
Sfxn1	30161092	0.1626255	0.002560410296760698	0.019378586203954395
Gsk3b	3015513	0.05912509	0.0025654505895458357	0.019399721572582004
Gdf15	30090938	0.2903431	0.0026202833901176246	0.019756662066664394
Kctd1	29912755	0.5155953	0.00277814667940086	0.020813591962687228
Slc2a1	2986049	0.8979318	0.0028260732572719252	0.021135958630064903
Gab3	2972747	0.64313495	0.0029514743514997928	0.02189672604843342
Rpl21	29684854	0.13761725	0.0029927127439112935	0.022183601020713203
Rpsa	2961299	0.12263746	0.0030634441691683254	0.022617250193357936
Alpl	29606647	0.25712404	0.0030697600275476408	0.0226574192227091
Stau2	29552064	0.07859062	0.0031245993541335624	0.022996624922463387
Inpp5b	29516358	0.22102399	0.00316095363601515	0.02324436567557633
Epcam	29515183	0.56532556	0.0031621590944399037	0.023246627845893805
Tcf4	29497595	0.06914596	0.0031802131343612594	0.023346208810570382
Plk3	2947644	0.7476465	0.003202057042745085	0.023486589504463383
Susd6	29473817	0.03192915	0.003204772517769994	0.023493773721546554
Herc6	29454105	0.30521563	0.003225264965453753	0.02360999731001656
Rasl11b	29248917	10118017	0.0034457607275490245	0.025011953114017195
Sdk1	2904358	0.8777962	0.0036800728049009046	0.026489976387126555
Dlg1	28929553	0.039385878	0.00381635744691191	0.027364477157419877
Sbno2	2888492	0.31844398	0.003870937268598206	0.027707484007539415
Ube2i	28882565	0.26857752	0.003873836824195086	0.027715220517286317
Wdr72	28819172	0.15975639	0.003952636219487485	0.02820174272423237
Ppp2r3a	2875084	0.051279288	0.0040392010857488395	0.028723700772372688
Phf6	28705373	0.45988724	0.00409774843789675	0.0290921037987449
Stox2	28684027	0.575996	0.004125501623113012	0.02928110965615189
Ccl2	28572848	14026943	0.004272821984878903	0.030194297716289453
Cep170	28567	0.42120224	0.004280703548598255	0.030233490529270598
Kcnk1	2849635	0.6320292	0.004376943132994004	0.03081234681878215
Npas3	28283603	0.9290085	0.004678710376248873	0.03266140983063786
Clcf1	28268182	0.6493942	0.004701300199516598	0.03278375027360187
mt-Co2	28214703	0.08906758	0.004780408271442317	0.03327266961402809
Tgfbr1	28188417	0.24584104	0.004819727926545028	0.03347673166827016
Dennd2a	28179264	157767	0.004833490175997982	0.033526560306073906
1110051M20Rik	28179111	0.21579725	0.00483371889473868	0.033526560306073906
Stat1	28170907	0.12685026	0.004846084258221282	0.03360332448148512
Socs2	28143368	0.44506082	0.004887797898014052	0.03387442804480188
H2-Q4	28075264	0.2726573	0.004992358497462539	0.0345343698146674
C1qb	28040776	0.72856075	0.0050460772306241495	0.03486870340414211
Iqsec1	2800735	0.24110027	0.005098637530378295	0.03517557232522111
Amn1	27935143	0.19154587	0.005213872518304678	0.03586267094732295
Uhrf1bp1l	27926216	0.14199407	0.005228280000863533	0.03594546621942608
Tnik	27923481	16444217	0.005232701400981571	0.03595676875642644
Ifi202b	27872546	25233555	0.005315669702520809	0.03646881821347874
Ddit4l	2786985	0.7053331	0.005320095444521042	0.03648327021890846
Nfkb1	27848806	0.18286961	0.005354743151644639	0.03666887322993467
Clcnkb	27829397	0.79643553	0.00538688211524644	0.036859712401680976
Casp4	27758822	12601442	0.00550521283887927	0.037550308436317716
Parp12	2770481	0.39697084	0.005597355284031313	0.03809850762727097
Tcim	2769995	0.84222186	0.005605717282349132	0.03814539602485774
Gadd45g	2760195	0.5563499	0.005776684597725425	0.039164681226579394
Aqp2	27577603	0.55155355	0.005819884070128988	0.03944723516852874
Dsg2	27561462	0.8203978	0.005848686813567472	0.039580292466515676
Fam133b	27527997	0.19971946	0.005908802842974668	0.03991409423696846
Rps23	27497497	0.09432315	0.005964080973352228	0.04021405847969684
Gbp9	27463274	0.93095654	0.006026659799684923	0.04055152690578015
Myo1d	27430227	0.1726549	0.006087646262877282	0.04091935021765799
Rnf183	27376633	0.42503157	0.006187739096643009	0.04146297636912028
Setd7	27284067	0.6214416	0.006364108788245559	0.04249916642477294
Adamts1	27118042	0.273452	0.006691812603470878	0.04436988781794315
Rps15	27088566	0.1391213	0.006751551650105168	0.04466509462960423
Mt2	27088413	0.62429583	0.006751860821113509	0.04466509462960423
Flna	2700937	0.8882803	0.006914443033179437	0.04562404663992915
Krt8	26964626	0.42034927	0.0070080275230143705	0.04611228681725237
Cdkl3	26920033	0.5716496	0.007102424400144039	0.04667410471282473
Trim12a	26895494	0.44124556	0.007154852280698215	0.04695904569121374
Arntl	26850865	0.4558515	0.007251103904701429	0.0474704380026623
Myo18a	2678314	0.058474205	0.00739938097897495	0.04829462372261644
Mthfd2l	26771328	0.4880376	0.007425521021879879	0.0484286121658725
Peak1	2671663	0.27578244	0.007547638103386762	0.04915076603945926
Osbpl10	2665601	0.18693855	0.007685085743972507	0.04994534138627916
Gm50136	-26651528	-12695308	0.0076953364253184485	0.04999941047035013
Huwe1	-26661403	-0.13484709	0.007672766403979798	0.049877797572644975
Kmt5c	-26664367	-0.12012995	0.007666006976705869	0.0498463718334677
Cwc15	-26666038	-0.21891895	0.007662196321475004	0.049834108805734946
Jak2	-26675382	-0.12740195	0.007640922559088039	0.049708232889424005
Ncstn	-26678495	-0.17725801	0.007633843079349018	0.04967465820821935
Rassf1	-26691105	-0.134062	0.007605239876008998	0.04950097306928733
Letm1	-26713707	-0.21490142	0.007554218404972496	0.04918124791087449
Zfp639	-26720202	-0.2002777	0.007539611974770669	0.04911085113226721
Gm11536	-26720355	-0.35905272	0.007539270607197721	0.04911085113226721
Calm3	-2672081	-0.14556925	0.007538246587626962	0.04911085113226721
Zswim6	-26756475	-0.14413887	0.007458502703872643	0.048619222560088236
Rab17	-26762705	-0.39762402	0.007444652991691758	0.04854116224147142
Trmt2b	-26772048	-0.16169551	0.007423921669375473	0.0484286121658725
Rhebl1	-26774898	-0.5258006	0.007417611452378336	0.04840141021294856
Cul4a	-2678409	-0.10948129	0.007397283277972573	0.048293106059824974
Gm26827	-26795218	-0.21525715	0.007372737954709384	0.04814500154434688
Pef1	-26796017	-0.13329363	0.007370981542707124	0.04814500154434688
2510009E07Rik	-26799245	-0.14251228	0.007363876089923906	0.048111400383625984
Kmt2a	-26803994	-0.13404077	0.007353438056897841	0.048055330179000225
Mettl27	-26818807	-0.2160629	0.0073209566514230075	0.04785514001985471
Gm47551	-26824884	-0.5861638	0.007307668227571887	0.0477803398354271
Helb	-2683157	-0.17261377	0.007293075961012458	0.047696974686166856
Gapvd1	-26837761	-0.13608633	0.007279584858089232	0.04762077088065852
St7	-26839926	-0.10802015	0.0072748723978507185	0.04760197021105656
Nub1	-26844978	-0.13198766	0.007263887301224406	0.0475421056631199
Heca	-26851776	-0.13308202	0.007249126346112054	0.04746949401960882
Car9	-2685227	-0.6973848	0.00724805537064101	0.04746949401960882
Patz1	-26852422	-0.2256683	0.007247725868294465	0.04746949401960882
Dpy30	-26855462	-0.20658399	0.007241138643715338	0.047453192043299806
Sf3b2	-26866856	-0.11150049	0.0072164843769165	0.04730359835117013
Rad50	-26875136	-0.13707007	0.007198616234092851	0.047198422773647025
Tmem219	-26878972	-0.14394301	0.007190351342768427	0.047156174510374904
Pkp2	-26881518	-0.11558994	0.007184873392081823	0.04713218694395302
Ngdn	-26884062	-0.2455557	0.0071793991876174905	0.047108211800758255
Cyld	-26911335	-0.11610195	0.007120969922186384	0.04674851755204104
Kat2b	-26911867	-0.13296124	0.007119834888379327	0.04674851755204104
Atf1	-26913385	-0.12432342	0.007116592829555143	0.04674348593172038
Gm9961	-26913576	-0.8252841	0.007116187665405796	0.04674348593172038
Ndufaf2	-2692212	-0.1266417	0.007097976698535478	0.04665671812096486
Ddx19b	-269252	-0.23482934	0.00709143100027065	0.04662552855739149
Mast3	-2695118	-0.35467365	0.007036371971253865	0.046275271292787676
Casc3	-2695661	-0.12890433	0.007024909725032179	0.046211626676964726
Gnpnat1	-26966867	-0.17065811	0.007003313430282997	0.04609298203784631
Trp53inp2	-26970892	-0.2369437	0.006994851197202361	0.046048992422568914
Phc3	-26978755	-0.13064626	0.006978352365149636	0.04595205987753163
4933431E20Rik	-26981263	-0.27999803	0.006973099221514971	0.04592914908254023
Mab21l3	-26984224	-0.80750054	0.0069668955401428	0.04589996420493063
Gart	-26984794	-0.17310794	0.006965703092969421	0.04589996420493063
Dnajb14	-26986885	-0.20198542	0.006961332354892671	0.045886664290448326
Kdm2a	-26993341	-0.152572	0.00694783837024313	0.04580937893616886
Elovl5	-26996455	-0.18063271	0.006941337910592477	0.04577817656165573
Cfap36	-26996531	-0.13809076	0.006941179431066376	0.04577817656165573
Whrn	-2701746	-0.15737349	0.006897641912318512	0.04552478827268695
Psma2	-270197	-0.12494103	0.006892994571728438	0.0455057153113699
1700085D07Rik	-27021031	-0.54416114	0.006890239004284369	0.045499124789321825
Fbxo38	-27023842	-0.12161435	0.006884416205323361	0.04547227152761032
Ndufa1	-27032464	-0.10798071	0.006866581946523944	0.04536604739969328
Mrps28	-27051265	-0.1392044	0.006827836134113448	0.04512157559583088
Fam160a2	-27052026	-0.119225204	0.00682627478402627	0.04512157559583088
Mpp1	-27075272	-0.1265997	0.006778652317087716	0.04481942436007026
Gm11457	-27077892	-0.47559488	0.006773301890059856	0.04479548723816853
Phlpp1	-27090046	-0.13121387	0.00674853789953342	0.04466509462960423
Ik	-27095404	-0.18461859	0.006737652117434764	0.04460528985543875
Rhbdd3	-27095783	-0.33834818	0.006736880675848267	0.04460528985543875
Glce	-27106495	-0.24158569	0.006715158684127374	0.044479122192229714
Ago2	-27110596	-0.10974231	0.0067068563101974074	0.0444354973346037
Ddrgk1	-2711204	-0.1565518	0.0067039372997251025	0.04442752612349177
Amfr	-27113218	-0.12782419	0.006701556847599325	0.04442312081363075
Rnf114	-2711865	-0.12454309	0.006690585885985759	0.04436988781794315
Tmem256	-27126436	-0.15402521	0.0066748864464518855	0.044280338168468415
Atp6v1c1	-27150707	-0.11619904	0.006626162427088109	0.0439683745674437
Jmjd6	-27154658	-0.28441048	0.0066182627130951886	0.04392721306522959
Pstpip2	-27174978	-0.36171174	0.006577758437281001	0.04366956960463582
Amotl2	-27176611	-0.13043986	0.00657451265214882	0.0436592155910329
Crybg3	-27182195	-0.291208	0.006563427471573689	0.04359678401590199
Gm20663	-27192223	-0.43254492	0.006543561585172532	0.04347598064236263
Ubl5	-27194273	-0.100830846	0.006539504776697643	0.04346017907552756
Mrps33	-27203238	-0.16913943	0.006521801554190501	0.04335365490143785
Rad51d	-27204719	-0.30231613	0.006518880175489656	0.04334536350893122
5730522E02Rik	-27205858	-0.15689452	0.006516633762094897	0.04334155699156462
Agbl5	-27216685	-0.22960083	0.006495327536841343	0.04321095081806168
Nab1	-2721695	-0.16406186	0.006494805015384	0.04321095081806168
Herpud2	-27219913	-0.13898136	0.006488985190937839	0.04319095233001608
Cenpv	-2722113	-0.16056283	0.006486598928010544	0.04318617110929519
Iqgap2	-27222307	-0.12337561	0.0064842879885856994	0.04318188904332843
Tnfsf15	-2724316	-0.4811944	0.0064434845084586495	0.042921199097764685
Amt	-27244678	-0.63189	0.006440520625227352	0.04291249614729454
Gdi2	-27251668	-0.12687899	0.006426902554376052	0.04283278273819942
Tmem39a	-27253947	-0.19421911	0.006422467483697116	0.042814245130763574
Rnf103	-27265608	-0.15474284	0.006399817767309091	0.04267424198587869
Map4k2	-27267735	-0.36727238	0.006395693982471938	0.04265773018911989
Zranb3	-27268722	-0.39876056	0.00639378018095607	0.04265595373494321
Luc7l	-2726971	-0.1253997	0.006391866894754191	0.042654179803859674
Mepce	-27270508	-0.48402673	0.006390321924318914	0.042654179803859674
Aven	-2728342	-0.19042388	0.0063653548352877115	0.04249916642477294
Rint1	-27292993	-0.15802184	0.006346906495690956	0.04239785938762391
Tomm6	-27299526	-0.15758549	0.006334342416057013	0.04232485002233501
Zfp398	-2730211	-0.15045957	0.006329381398970499	0.0423026182710749
Pdpk1	-27314568	-0.14012222	0.006305500866786261	0.04215389322045698
Fam120a	-27325773	-0.11641894	0.006284092250844275	0.042021621012102266
Zfp367	-2733447	-0.2290752	0.0062675184919467625	0.0419216194248219
Iqcd	-27338004	-0.33599955	0.006260798906553427	0.04188749490658432
Tbck	-27338762	-0.11903712	0.006259354682015207	0.04188749490658432
Chd8	-2734993	-0.11329199	0.006238159161233707	0.041757605223025636
Tmed10	-2735445	-0.124922775	0.0062295984075705696	0.0417110840364151
Edrf1	-2735806	-0.15131755	0.00622277178625169	0.04167615289436854
Olfm3	-27368808	-0.3777372	0.0062024755386991945	0.041550969378525114
Ankrd26	-2737861	-0.26214638	0.006184024204953852	0.0414488104361028
Mrpl2	-27389243	-0.24515617	0.006164055440563117	0.041325666356048736
Gm16175	-2739745	-0.91273224	0.006148690659196047	0.041233332957240104
Aars	-2740645	-0.21197234	0.006131871769469819	0.04113119788992553
Tc2n	-27409678	-0.80577284	0.006125849780157756	0.041101451803017525
Mtmr14	-2741245	-0.24710013	0.006120682206048567	0.04107742448911599
Gpatch1	-27413058	-0.24207135	0.0061195501117481815	0.04107742448911599
Pax9	-27415376	-12354814	0.006115235732088508	0.041062158603536215
Cox6b1	-27419364	-0.113903254	0.006107815756660187	0.04102297420789768
Taf5l	-27423353	-0.36915874	0.006100403890974769	0.040983823960850735
Bmpr1a	-2742396	-0.1298551	0.006099275175377564	0.040983823960850735
Zadh2	-27440863	-0.17275873	0.006067958043199295	0.040797603130230106
Plekhm1	-27446446	-0.1856956	0.006057644705068729	0.04073884070224403
Slc25a34	-2744717	-10003985	0.006056312841577175	0.04073884070224403
Acrbp	-27468781	-0.49089378	0.006016549073133344	0.0404940183523703
Gm33906	-27469769	-27859488	0.006014737731918877	0.04049235292637638
Ing2	-2747448	-0.33268973	0.006006105784961307	0.04044475708302163
Anxa7	-27474744	-0.1051451	0.006005618830617244	0.04044475708302163
Cckar	-27481847	-1054847	0.005992623353895744	0.040374968482713665
Rita1	-27490318	-0.73902845	0.005977159200980419	0.04028126133050105
Napb	-27490509	-0.19049418	0.005976812883620627	0.04028126133050105
Brd7	-27499206	-0.162756	0.005960970912700877	0.04020355792436861
Trpc4ap	-27500422	-0.122127734	0.0059587602032116415	0.04019911911973836
Coa7	-27510905	-0.33451092	0.005939723478435556	0.04008113638354272
Mtpap	-27510905	-0.20753276	0.005939723478435556	0.04008113638354272
Cdk11b	-27511208	-0.11771678	0.0059391725075639955	0.04008113638354272
Ccnd1	-2752158	-0.14940947	0.005920398207993183	0.0399819901933645
Wdr41	-2753305	-0.1959036	0.005899691893139442	0.03986294950343592
Eif2s3x	-27541785	-0.23016055	0.005883965992210444	0.039767070600447096
Uaca	-27542658	-0.13752352	0.005882395482021088	0.039766836506655356
Mvd	-27544863	-0.621298	0.005878436742662428	0.03975045289658281
Pola1	-27548738	-0.1858619	0.005871480646312432	0.0397137870674821
Wdr45b	-2755075	-0.14560956	0.005867869134125885	0.039699730237989915
Golga5	-2756245	-0.13665538	0.0058469210801298	0.03957868774031916
Gm49226	-2756298	-0.54273313	0.005845970499644456	0.03957868774031916
Rab3gap2	-27565448	-0.13927835	0.005841558914958527	0.03956307701441438
Cep290	-2757388	-0.15844025	0.005826514276471856	0.03947150906499459
Arfgef2	-27575781	-0.12287353	0.005823130667772354	0.039458911083476
Dpyd	-27604535	-0.15294221	0.005772118819387691	0.03914397602713098
Acbd5	-27616384	-0.11585007	0.0057512116422979	0.039012410752522195
Bfar	-27622082	-0.119006865	0.005741184443016277	0.03895459842730017
Gm49521	-27628274	-0.7387794	0.005730306096329118	0.03889097914709136
Gm14966	-27634466	-0.49064523	0.0057194463417328196	0.0388274527215905
1700108J01Rik	-2763929	-0.63443774	0.005710997929005531	0.03878026708046452
Fgf1	-27645102	-0.1608896	0.005700834868185238	0.03872141039009764
4930594M22Rik	-27651975	-0.55085075	0.005688832965538924	0.03865002968872575
Hyal2	-27663522	-0.5300976	0.005668726348502058	0.03852353349485966
Dnajc16	-27665954	-0.2573275	0.005664501553415244	0.038504928910744946
Mapk1ip1	-27673247	-0.22575502	0.005651844203957881	0.03842897850023042
Mcl1	-27680273	-0.11544438	0.005639672461140235	0.03835629087571393
Prpf38a	-27688668	-0.32526156	0.005625163163211233	0.03826766280133085
Rab23	-2770952	-0.3341667	0.005589265332016245	0.038053446746401424
Galnt14	-27712255	-0.12918372	0.0055845727832814305	0.0380314988176546
Matr3	-2771803	-0.13278459	0.0055746779632205486	0.037974102032019584
Ssr3	-27722626	-0.17240874	0.0055668124775232666	0.037930502281061165
Riok3	-27749176	-0.12269008	0.005521570370514781	0.03763214004563536
Paf1	-27752633	-0.3669365	0.005515704959401528	0.03760206235092795
Tle5	-2775548	-0.12054096	0.00551087505710959	0.037579030018088364
Agbl3	-27761483	-0.154709	0.005500712551794537	0.037529499180781065
Slc8b1	-27770483	-0.25748986	0.0054855005063246	0.03743557699255576
Agtrap	-27778308	-0.17239064	0.005472309079344259	0.037355398545315464
Lrriq3	-27780285	-0.3554981	0.005468983734085998	0.03734254399866948
Piezo1	-2779677	-0.122469254	0.005441300952493637	0.037163324785535544
Tmem29	-27797947	-0.21679744	0.005439328459764933	0.037159655007977216
Samm50	-27805011	-0.16407958	0.0054275070530147886	0.037088681081197915
Mbtps1	-27814546	-0.16761124	0.005411591278921584	0.03698968357809864
Rnf19b	-27814698	-0.169828	0.005411337982551206	0.03698968357809864
Trappc6b	-27822902	-0.11954564	0.005397675863785916	0.03691405796755017
Renbp	-27826815	-0.13390449	0.005391172029887569	0.036879319999431684
Cs	-27842045	-0.13331603	0.0053659186230753785	0.036725975413340654
Arid4a	-27842312	-0.113765076	0.0053654787407150595	0.036725975413340654
Ppp2r3c	-27855415	-0.28075534	0.005343839133586939	0.03660388435101403
Slc16a1	-27857049	-0.35914817	0.005341147554287328	0.03659512899592683
Eif2ak1	-27859251	-0.19095524	0.005337518991386866	0.03657994751852534
Csnk2b	-27863393	-0.29553714	0.005330705818179047	0.036542926937858586
Erp29	-27869546	-0.13077441	0.005320594328232594	0.03648327021890846
Mios	-27879992	-0.20131353	0.005303469415907999	0.03639476016874898
Rpap3	-27881017	-0.33321816	0.0053017907476050246	0.036392886011927174
Il11ra1	-27915733	-0.3229077	0.005245247051654452	0.03601430301284462
Tmem120b	-2791691	-0.30887917	0.005243338855534362	0.036010750569627506
Prnp	-27921393	-0.103319444	0.005236081134878492	0.03597044646969327
Clcc1	-2792352	-0.24402942	0.0052326399695212245	0.03595676875642644
Usp10	-27934535	-0.12938441	0.0052148523140997565	0.03586267094732295
Yars	-27940004	-0.17577471	0.005206040137679079	0.035821097859364
Nek9	-27953148	-0.11993372	0.005184921413177129	0.03568526986442908
Gm12678	-2795949	-0.6718327	0.005174755996084044	0.03562477592411807
Zscan29	-27960403	-0.29834628	0.005173296578817526	0.03562420080285728
Flacc1	-27966442	-0.45017594	0.005163637329931047	0.03556714491795017
Mob1a	-27966897	-0.23212476	0.005162908991860492	0.03556714491795017
Csf1r	-27979393	-0.4000768	0.00514297651900824	0.03544369125104108
Fgfr1op2	-27983267	-0.15394284	0.005136810984697954	0.035410625669808155
Maco1	-27988167	-0.12882237	0.0051290229639377296	0.03536635488209739
Dnajb4	-2799827	-0.16056345	0.0051129976245608425	0.03526524626934719
Trim56	-2801977	-0.2115449	0.005079049097137037	0.03504977058184226
Ddx39b	-28021328	-0.12574045	0.005076597860590287	0.03504219456315748
Mrpl10	-28023531	-0.31085318	0.005073132084092104	0.03502760957901673
Gstt1	-28037508	-0.20254043	0.005051192122655073	0.03488542716451991
Mrpl48	-28039029	-0.21450508	0.005048812520345478	0.03487829609839518
Dbp	-28046017	-0.53625935	0.005037879397972749	0.03482134900488799
Klhl15	-28051372	-0.21659839	0.005029515789741847	0.03477282318504563
Eif1ax	-28062994	-0.22370356	0.005011408149662467	0.034656885633296095
Smarcad1	-28078456	-0.1286796	0.004987415148775001	0.03450939418281196
Mmadhc	-28097863	-0.16826954	0.004957438357293358	0.03431114513419931
Wnk4	-28100712	-0.2043325	0.004953052371853815	0.03428995508343288
Sub1	-28105044	-0.15257035	0.004946392394907808	0.03425300665658009
Wsb2	-28122363	-0.16014305	0.004919833402584283	0.03407820397531093
Mtg2	-28137329	-0.24381176	0.004896989446752147	0.03392904756631163
Prpf6	-2815332	-0.11576088	0.004872686117023574	0.03377873867255003
5530601H04Rik	-28180516	-0.25433272	0.004831603619984629	0.033526560306073906
Zfp955b	-28183897	-0.26193637	0.00482651895657367	0.03350354660150281
N4bp2l2	-281861	-0.12995684	0.004823207961967116	0.033489541579847834
Ppm1a	-28188188	-0.13253674	0.004820070124336133	0.03347673166827016
Phb2	-28192482	-0.15025765	0.004813629089670397	0.0334499421335872
Arid2	-28195405	-0.14455284	0.004809244528836476	0.03342844546057289
Htt	-28202434	-0.11907615	0.004798724962536813	0.033364282150913846
Mynn	-2821174	-0.18574709	0.0047848256930106536	0.0332765798666215
Rrs1	-2821193	-0.28183368	0.004784542414189072	0.0332765798666215
Zfp219	-282136	-0.18781024	0.00478205021493389	0.033275152960244095
Zfp207	-2822473	-0.13894375	0.004765484370745854	0.03317771479627633
Gjb1	-28233085	-0.6823277	0.004753080011381143	0.0331002548829157
Gm47761	-28233237	-10202206	0.004752854748321935	0.0331002548829157
Trmt1	-28235593	-0.18250653	0.004749364406292897	0.03309218062640895
Sestd1	-28235934	-0.15610117	0.004748857936611338	0.03309218062640895
Susd2	-28259256	-0.9597497	0.0047144206600992335	0.03286639195780543
Mrs2	-28279614	-0.14430547	0.00468454313151251	0.032675697942112586
Trim8	-28281097	-0.29560345	0.004682375911522705	0.03266938213450442
Erich4	-2828254	-0.20363216	0.004680265134417945	0.032663456835673704
Slc30a1	-28290935	-0.25744274	0.004668006363785413	0.03259547485737107
Atraid	-28292036	-0.116351046	0.004666399906313558	0.03259304730894811
Sox13	-2830738	-0.25498083	0.004644072290521486	0.032445849904528416
Mdk	-2830928	-0.14629208	0.0046413157091125	0.032435343141792396
Gm26759	-2831042	-0.6373754	0.004639662471508117	0.0324325433888467
Alms1	-28338833	-0.16789502	0.004598613759307607	0.03215428232676008
Acsl3	-28341756	-0.5240131	0.004594406883087089	0.032133544845189335
Psmb7	-28347492	-0.11595454	0.004586167152852492	0.032084582524089904
Elmod3	-28349164	-0.2789375	0.004583768691252424	0.032076469987542634
Uimc1	-2835243	-0.12296988	0.0045790840689849364	0.03205235055803135
Gemin2	-28356342	-0.40782326	0.004573479123716678	0.032021774329711254
Mrpl20	-28371992	-0.16573468	0.004551121428340558	0.03187385340075568
2810030D12Rik	-28377879	-0.41554525	0.00454273582123081	0.03182373265241021
Slc25a16	-28377993	-0.2030859	0.0045425736573142346	0.03182373265241021
Trappc12	-28379626	-0.19560727	0.004540249884005451	0.031823538169103716
Gprasp1	-28382096	-0.13136262	0.004536739247530035	0.031807541997575864
Mcee	-28386502	-0.18305969	0.00453048022104495	0.03177226269861751
Lman2	-28386652	-0.1141015	0.004530264532133698	0.03177226269861751
Aga	-28388553	-0.23039216	0.004527569205506784	0.031769057417068196
Rbm27	-28396566	-0.13256586	0.004516210920357902	0.03169794880723958
Smg6	-2840519	-0.15529011	0.004504020173501445	0.03162095724845429
Atg2a	-28413963	-0.32930893	0.004491645224854627	0.031542630366676434
Pigb	-28423004	-0.19639105	0.00447892750533441	0.03146185321978257
Twnk	-2844796	-0.4561156	0.004443989357706033	0.031224904328283478
Kif5b	-2845453	-0.13827987	0.004434830682154842	0.031169010863830938
Cdhr5	-28463151	-0.12221896	0.0044228391775824535	0.03109317186694675
Gigyf1	-2846429	-0.13626711	0.0044212565975729635	0.03109048773067875
Fhitos	-2847204	-0.43082222	0.004410508656896359	0.031023333372551077
Tpm3	-28484614	-0.120151505	0.004393119970425373	0.030909419096264608
Zc3h4	-28492324	-0.19910236	0.004382486374348336	0.030842983746840746
Ssx2ip	-2850934	-0.34237918	0.004359101640948852	0.030695093741486993
Zfp24	-28513517	-0.15266816	0.004353377177604988	0.030663123471857553
Acp2	-28525977	-0.2848156	0.004336348302835886	0.030551491226401842
Gm34408	-2853399	-1023767	0.004325425695508457	0.03048283127602204
Mocs1	-28540335	-0.25029343	0.004316798478948487	0.03043031478816614
Nelfa	-28546336	-0.34398708	0.004308650568288225	0.03038114937748331
Pisd	-28549907	-0.2588511	0.0043038096954817985	0.030355282112616375
Brcc3	-28551617	-0.14817189	0.004301494002352671	0.030347215996979662
Clcn6	-28551881	-0.20765711	0.004301133884979045	0.030347215996979662
Purb	-2855268	-0.14835064	0.004300053696874736	0.030347215996979662
Eci1	-28553438	-0.32113373	0.004299025174994975	0.030347215996979662
Fam20b	-28571253	-0.13903844	0.0042749701961306025	0.030201235557493468
Per2	-28587625	-0.40286368	0.004252971929376057	0.030062230192575725
Pole4	-2859093	-0.41056508	0.004248543916717422	0.03003913137401625
Bbs9	-28595562	-0.13151005	0.004242341562303071	0.03000347110930104
Gm36283	-28597994	-0.3157045	0.004239091153264501	0.029988674355279906
Cep57l1	-28600843	-0.1628931	0.00423528495471617	0.029969936607682716
Paxip1	-28601222	-0.22822137	0.004234777695840693	0.029969936607682716
Nfu1	-28607035	-0.1949938	0.004227023503163002	0.029927834986025824
Phlda2	-28614707	-0.5023667	0.004216805667382346	0.029863657642194667
Blvra	-28616073	-0.11447827	0.004214987020879836	0.029858944991688292
Pspc1	-28623102	-0.13190544	0.004205652416033605	0.02980097218279751
Gm12962	-28645284	-0.64278543	0.0041763082407631396	0.029601142340498005
Tubgcp5	-28655198	-0.1489886	0.004163253964052307	0.029516695409978738
Rnf216	-28658235	-0.12515604	0.004159260072416697	0.02949645625719341
Vgll4	-28676279	-0.12614863	0.004135617851712121	0.029336826689460343
Ube3a	-28678746	-0.15281717	0.004132392102878563	0.029321977617904012
Tmco4	-28706853	-0.20615606	0.004095828806539607	0.02908645075669871
Cab39	-28731961	-0.11972444	0.004063417409728871	0.02886419851102879
2510039O18Rik	-28734734	-0.27649933	0.0040598522481006954	0.028846787707964654
Dctn4	-2873728	-0.12680118	0.004056582612460522	0.02883146774686463
Sdcbp	-28747764	-0.13792606	0.004043138853418381	0.02874380867454935
Atp6v1b2	-2875403	-0.15238479	0.004035121152292433	0.028702570570097716
Naa30	-2876026	-0.16940735	0.004027166348031817	0.028653858500478104
Hpd	-28767893	-0.7281271	0.004017436279778832	0.028592484924693105
Ppic	-2876888	-0.40599105	0.0040161792241082146	0.028591397434866616
Ssu72	-28770552	-0.11795344	0.004014052712582138	0.028584117941192713
2610528J11Rik	-2877211	-0.5391568	0.004012072110570183	0.028577873751549708
Mtm1	-28774922	-0.18978728	0.004008499611098336	0.028560283965481048
Nup98	-28783846	-0.12891603	0.003997173651637507	0.028487426421194142
Amy1	-28785975	-0.1981237	0.003994478989954194	0.02847606002419989
Prepl	-28798091	-0.21072505	0.00397916047513134	0.028374668967805196
Sec23b	-28808613	-0.16144772	0.003965902107502593	0.028287916630153485
Ube2k	-28819096	-0.14169739	0.003952731513449686	0.02820174272423237
Nhlrc2	-28829997	-0.13905004	0.003939078141168684	0.028119826642166963
Lpcat3	-28848343	-0.11332885	0.003916197175450282	0.02796419670897923
Armh4	-28849976	-0.3403334	0.003914166016826603	0.027957403174530868
Zdhhc6	-28852408	-0.11699992	0.003911144668829562	0.027943531392200613
Ccdc57	-28862967	-0.12740669	0.0038980452575056957	0.02785762843150358
Akt2	-28863802	-0.24517177	0.003897010316986503	0.02785762843150358
Cct6b	-2887402	-0.5572935	0.0038843759848524347	0.02777527285274765
Gpr89	-28875577	-0.21327499	0.00388245357709427	0.02776919558511736
Srp14	-28884313	-0.23127797	0.003871685352204449	0.027707484007539415
Sarnp	-28892176	-0.12635306	0.0038620171547076457	0.027653580799140036
Trnau1ap	-28893125	-0.21779339	0.003860850983632877	0.02765287791652073
Tor1b	-28893542	-0.34598443	0.003860337969713158	0.02765287791652073
Pik3r1	-2890342	-0.12123443	0.003848230202676053	0.027577740494793345
Rps6kb1	-28904862	-0.13730188	0.003846463498605445	0.027572711214255866
Pnisr	-28940606	-0.16095723	0.0038029487147316814	0.027275885906324845
Hsf2bp	-28944898	-0.33421266	0.003797753437468925	0.027246171239386368
Psmd9	-28969283	-0.15522993	0.003768359125486366	0.027042781174360583
Acp1	-28973613	-0.16777945	0.003763161245053817	0.02701296671941598
Pebp1	-28978248	-0.114915624	0.003757605820092602	0.02698056846750906
Vps4b	-2898364	-0.14373371	0.0037511490576090543	0.026941678612930276
Twf1	-28992605	-0.21859005	0.0037404404039581194	0.026872220571388352
Tatdn1	-289983	-0.18669547	0.003733648507718965	0.026830870708259628
Supt3	-2900077	-0.12577838	0.0037307088356558315	0.026817188554358908
Slain2	-2900943	-0.14102459	0.0037204139962167667	0.026750613493486397
Mcmdc2	-29010382	-0.740277	0.003719286748599159	0.026749936804091504
Snw1	-29012241	-0.16303027	0.0037170782438695673	0.026741480936446467
Rbmx	-290364	-0.12896678	0.0036885207118179946	0.026543406967868683
Gabarapl2	-29044337	-0.14064775	0.0036791798765610545	0.026489976387126555
Aasdhppt	-29045932	-0.28191122	0.0036773053682208953	0.02648478180639094
2810403D21Rik	-29048479	-0.14969876	0.003674316878546422	0.02647062120738007
Tmem51	-29051213	-0.13848114	0.0036711078290130802	0.026454863320012994
Adcy9	-29060102	-0.13514628	0.0036606960098297717	0.02638717736261482
Mov10	-29061394	-0.24027164	0.0036591854175869673	0.026383633760000486
Pak2	-29066293	-0.14175478	0.0036534592065180387	0.026349684059934556
Lmbr1l	-29076624	-0.15739828	0.0036414120304457754	0.026270114319393148
Msantd2	-29077423	-0.14203727	0.003640483421470503	0.026270114319393148
Fkbp2	-29080727	-0.12957299	0.0036366386208330453	0.026250305874159243
Stk38	-29098577	-0.12082238	0.00361593164541309	0.026108115494432718
Pebp4	-29113011	-10539806	0.003599268297200542	0.02599505013978143
Tecr	-29136257	-0.12271104	0.003572578312303863	0.025809485954846997
Sfswap	-29137928	-0.12772141	0.003570666379298111	0.025802872981520147
Lrrn3	-2914169	-0.59259623	0.003566367932799153	0.025779005727536483
Chmp2b	-29143665	-0.21541761	0.003564112049023166	0.025769893653534715
Selenok	-29151337	-0.13868949	0.003555361118567616	0.025713801698869474
Top2b	-29159124	-0.12884136	0.003546500212525854	0.025656882789248228
Tet3	-29162314	-0.12050203	0.003542875208812137	0.025637821382494087
Idh2	-29167178	-0.10745959	0.003537357875466276	0.025605051750509592
Dhrs3	-2917261	-0.10773131	0.003531203225647667	0.025567649306059672
Mon2	-2917994	-0.13185559	0.0035229120489898456	0.025514752104180444
Gm39078	-29184763	-0.5449769	0.0035174658639832127	0.02548243596817385
Aen	-29184763	-0.20794947	0.0035174658639832127	0.02548243596817385
A4galt	-29188259	-0.15270662	0.003513525382251597	0.02546814087269271
Fez2	-29206793	-0.22688916	0.003492690777713913	0.025324208797694942
Ercc6	-2922309	-0.13040484	0.0034744680396906653	0.02519913907105622
Tipin	-29237523	-0.32848728	0.0034583989995504417	0.025089623675079862
Kif24	-29242384	-0.30884296	0.003453001518747858	0.025057487478536863
Sik1	-29249449	-0.15528637	0.003445171969495355	0.025011953114017195
Atp5h	-29253514	-0.109433755	0.0034406751991965722	0.02498904972162627
Eloc	-29259782	-0.1637082	0.0034337513978669894	0.024945760716490486
Adipor1	-2926202	-0.24097905	0.003431278694353054	0.024934793138980994
Cyfip2	-2927843	-0.2021737	0.0034132228021722544	0.024810545983673223
Eif2a	-29279191	-0.12622033	0.0034123889799816333	0.024810545983673223
Rars2	-29283066	-0.12346992	0.0034081393705952525	0.024787512523441652
Slc22a19	-29292104	-0.8038178	0.003398242345753472	0.024722475643790078
Tmem11	-2930726	-0.28750142	0.003381708963073839	0.02460910862054745
Klhl7	-293182	-0.11746629	0.003369820641189441	0.0245294900313964
Gm50314	-29323974	-11598021	0.003363561603183625	0.024490814687747588
Kif13a	-29327695	-0.14097835	0.0033595317854987618	0.024468353583722628
Tbc1d22bos	-2936245	-0.6502587	0.003322118055078182	0.024202667608915106
Lig3	-29364614	-0.25050187	0.003319799967922856	0.02419258676314624
Wdr31	-29370084	-0.23986836	0.0033139503083014633	0.02415675714598578
Glod4	-29391015	-0.22496904	0.003291653821283813	0.024000985846432128
Narf	-29399104	-0.22982505	0.0032830713558405326	0.023945150294485372
Nnat	-29399598	-0.3195725	0.003282548204017784	0.023945150294485372
Snrpd3	-29401116	-0.23662663	0.0032809389823756784	0.023943086846581474
Zhx2	-294203	-0.1395904	0.0032606842770776154	0.023801984015250525
Apopt1	-29420602	-0.13624683	0.0032603643290875363	0.023801984015250525
Zcchc2	-29420831	-0.17844883	0.003260124386865179	0.023801984015250525
Ift88	-2942573	-0.12645194	0.0032549695187180953	0.023780381145216963
Csnk1d	-2943724	-0.13328151	0.003242890766018371	0.02369882238604224
Aplp2	-29441683	-0.12019525	0.0032382376329525117	0.023671498812085384
Ecd	-29443545	-0.19625913	0.003236290692944097	0.023663947648039693
Ptch1	-29445064	-0.13692649	0.0032347021449420587	0.023659013541480166
Crebbp	-29447684	-0.175275	0.0032319635694028166	0.02364566282536811
Slc25a11	-29450078	-0.24201292	0.003229464976084948	0.02363406081424293
Ddx24	-2945665	-0.11351501	0.003222612809634634	0.023597254204485277
Neb	-29460068	-0.4153738	0.0032190533399246695	0.02357785829627427
Selenoo	-29461207	-0.19620904	0.003217867646385553	0.0235758429825169
Mansc4	-29463181	-0.19910474	0.0032158133869649545	0.023567461142172827
Aagab	-2947374	-0.15397656	0.003204851258477616	0.023493773721546554
Orc3	-294851	-0.13353637	0.0031930990737734544	0.023427520889244057
Gm45030	-29486504	-14852483	0.003191647524089216	0.023423508416586733
Ino80dos	-29500256	-0.119761996	0.003177477567422692	0.023332742250626304
Clec16a	-29503407	-0.13789105	0.003174236745831795	0.023315556829241656
Prcc	-29509826	-0.25413474	0.0031676472750931882	0.023273758015525774
Gak	-2951393	-0.13105872	0.0031634427848165757	0.023249463691305924
Bms1	-29531553	-0.21180972	0.0031454368613336695	0.02313683273115096
Gadd45a	-29539568	-0.33045346	0.0031372797663162524	0.023083389516754874
Zfp280c	-29560153	-0.15545425	0.0031164147836090406	0.02294290917748231
Tex9	-29561484	-0.15458852	0.0031150717724352274	0.02293954446299571
Rab40c	-29564333	-0.14628585	0.0031121956680490335	0.022924884846977404
4930444A19Rik	-29565358	-0.28758007	0.003111160863295687	0.022923784027447904
Clmp	-29573336	-0.9309062	0.0031031230842898986	0.022871068288765742
Lrrc8a	-29577286	-0.34472594	0.0030991494842501606	0.022848285434568665
Lpin2	-29579525	-0.12584792	0.0030968972935050162	0.022838184199211586
Arhgef39	-2959001	-12307917	0.0030863814280186887	0.02276711906958971
Cish	-29600797	-0.4660268	0.0030755947539674645	0.022694015209383182
Zbtb8os	-29617016	-0.26294264	0.0030594414515005414	0.02259414091906789
Atg4d	-2961785	-0.2835429	0.0030586112967075124	0.02259414091906789
Ufsp2	-29621308	-0.17017302	0.0030551796564439386	0.022575545566394538
Gm45083	-29621763	-0.18533851	0.003054727394597268	0.022575545566394538
Pbdc1	-29628525	-0.22652446	0.003048026010085177	0.022535548101977557
Glrx5	-2963745	-0.2499838	0.0030391992128282314	0.02247670551800873
Atp6v1g1	-29645655	-0.10546656	0.003031106641074114	0.022423260900197414
Pqlc1	-29647555	-0.19794266	0.003029236164217339	0.022415828169167002
Eapp	-2965439	-0.20060004	0.003022511161720249	0.02237245826165257
Stk24	-29655075	-0.12716089	0.003021839411029657	0.02237245826165257
Fzd1	-29666774	-0.67986876	0.0030103660920070257	0.022295308596752262
Abcc5	-29673004	-0.14739196	0.003004273148251892	0.02225654945766466
Gtpbp2	-2967912	-0.1652641	0.0029983026059536766	0.02221867517840658
Ogt	-29689527	-0.15131229	0.002988166440889634	0.022156244412232073
Uba2	-29712734	-0.1506722	0.002965676023724596	0.021995784476160764
Hccs	-29732904	-0.44739905	0.002946255899909934	0.021864275655049586
Pcid2	-29743083	-0.37076202	0.002936498534845587	0.021798113550522344
Nr1h3	-29745817	-0.33613807	0.002933882183411333	0.021784937623425933
Ei24	-29756112	-0.17518452	0.002924053588640798	0.02171818574787365
Zfp326	-29765038	-0.15039612	0.002915554974583895	0.02166127672939059
Terf2	-29768152	-0.17534973	0.0029125948104479042	0.021645495072364275
Psmd1	-29772406	-0.1353626	0.002908556091375044	0.021621686568441757
Dleu7	-29772635	-0.37479708	0.002908339875741595	0.021621686568441757
Tpp2	-29776812	-0.14020999	0.0029043785214443183	0.021603036103773714
Cds2	-29789612	-0.1638407	0.002892273008382317	0.021519176072711196
Bcas3	-29793754	-0.16809955	0.00288836744380873	0.021496294870679975
Wdr70	-29793868	-0.13659883	0.0028882600193099153	0.021496294870679975
Pomp	-29795501	-0.15731908	0.0028867206688747834	0.021496294870679975
Dnajb12	-29799147	-0.17544536	0.002883286681550471	0.021477001944391484
Tmco3	-29800286	-0.28564397	0.0028822143254888105	0.02147519232102339
Actn4	-29803174	-0.14285035	0.002879499319362699	0.021461138853465456
Kmt2b	-29803782	-0.21248357	0.0028789280366985125	0.021461138853465456
Sri	-29807162	-0.14505182	0.00287575216487739	0.02144555733093473
Zfp932	-29809098	-0.26761386	0.0028739337250342644	0.021438171134712525
Rabep1	-29817264	-0.1586688	0.0028662792876575274	0.021387234385022682
Usp45	-29817417	-0.1339447	0.002866137056038838	0.021387234385022682
Fam135a	-29826002	-0.15990174	0.0028581114282177997	0.02133858739890867
Bdp1	-2983375	-0.13081221	0.002850884680253674	0.021290771889566806
Ggps1	-2984036	-0.16636975	0.0028447338770346718	0.021250966400514056
Gm47946	-29840739	-29775362	0.00284438075104839	0.021250966400514056
Tapbpl	-29853463	-0.402616	0.0028325741336272204	0.021172346844075055
Zfp949	-29859123	-0.19680448	0.0028273372240643956	0.021139305632536912
Clip1	-29870555	-0.1473425	0.0028167849239282786	0.02107257880680468
Rpgrip1	-29878154	-0.39441052	0.0028097933292689343	0.02102634938769689
Hoxb4	-2988499	-0.19457042	0.002803514447774752	0.020985428182071088
Fnbp4	-29886546	-0.13252869	0.0028020860510320007	0.02098080162906899
Trnt1	-29902804	-0.23988484	0.0027872146156036498	0.020875487656120826
Gm16068	-29920125	-0.62896395	0.0027714496253070813	0.020769427987974223
Psmc2	-29924	-0.20633978	0.002767934411548341	0.02074909026746081
Hnrnpdl	-29943902	-0.13690002	0.0027499399795387494	0.02062016969308349
Phf1	-29945157	-0.31724927	0.0027488103272810985	0.02061767004460087
Otud4	-29948726	-0.1266228	0.002745594853125287	0.020599519541327133
Gm28198	-2994907	-0.25908884	0.002745287168893849	0.020599519541327133
Agpat3	-29950664	-0.13445131	0.002743851725594762	0.02059837891536665
Pgm1	-29951727	-0.19358753	0.0027428951443571326	0.020597169686106403
Ern1	-29973302	-0.15969554	0.002723555868509602	0.02045787889395144
Fbxo3	-2998933	-0.15300676	0.002709268354996089	0.0203564643782817
Gm36816	-29995978	-0.85032105	0.0027033635526495263	0.020317993934746453
Desi2	-30027313	-0.1449115	0.0026756847027618012	0.020115803810658698
Gbp6	-30030923	-0.16187534	0.0026725141258476816	0.02009780300506772
Rtcb	-30037115	-0.20316793	0.0026670820820813104	0.020062780147951566
Ppp1r16b	-30040343	-0.12698896	0.002664253426019263	0.02004732627331902
Glo1	-30051622	-0.19299595	0.0026543912833637585	0.019978924159550708
Atp5e	-30055916	-0.124356546	0.0026506477912438993	0.019956549174436476
Tomm40	-30063057	-0.1573902	0.0026444303716952776	0.019915529721912194
Rbsn	-30071452	-0.4942502	0.0026371386437394903	0.019866393297556847
Pstk	-30078325	-0.35191005	0.0026311803809054442	0.01982727660721879
Commd1	-30085733	-0.14301421	0.002624775030470355	0.01978476712923972
Chst7	-3009215	-13013418	0.0026192352606757927	0.01975451190486968
A730049H05Rik	-30093253	-0.3688012	0.0026182857244517643	0.019753104305799848
Tmem175	-30094469	-0.15543199	0.0026172383255599237	0.01975095736677282
Hdac1	-30097432	-0.19751602	0.0026146868953151013	0.019737455712390262
Ercc4	-30110803	-0.21177572	0.002603201010259828	0.019656483102259394
Dcaf13	-30115056	-0.2763604	0.0025995560960319483	0.019634686825688218
Hdgf	-301304	-0.15331018	0.002586447108066409	0.01954137394865931
Abcd4	-30134997	-0.16690709	0.0025825326804798914	0.01951749450174704
Psma7	-30151975	-0.14472294	0.002568118867754673	0.019414228824497518
Gnl3	-30155547	-0.19442767	0.002565097152640143	0.019399721572582004
Amer1	-30159497	-0.4254842	0.0025617577673281264	0.019383118676697793
Ipo7	-30162458	-0.1564232	0.0025592558379104705	0.019375512326075407
Gm32250	-30164928	-0.33308947	0.0025571726039398304	0.019365403059728017
Ppp1r2	-3017036	-0.17360507	0.002552594946970267	0.01933639214948922
Hax1	-30182931	-0.3747297	0.002542027847592834	0.019267618568464186
Mafk	-3018339	-0.42349774	0.0025416455029569603	0.019267618568464186
Letm2	-30187757	-0.35200602	0.002537984033271527	0.019248237431009486
Cyp4a32	-30205343	-17499772	0.002523291397770974	0.019148024874292516
4933400F21Rik	-30210547	-0.3925892	0.002518958841482072	0.019120751194269658
U2surp	-3021537	-0.15223159	0.0025149486091297613	0.019095908911316063
Notum	-3021689	-0.9689496	0.002513686753717262	0.019091926496699132
Cdc42	-30219853	-0.15584926	0.0025112278013194444	0.019078846898991506
Vcp	-30225055	-0.13618517	0.0025069141979781216	0.019051664929277817
Selenos	-3023307	-0.24189928	0.0025002838766465894	0.01900685558841265
Zc3h15	-30234742	-0.13686617	0.0024989032734804126	0.019001939370618164
Rprd2	-3023877	-0.1377831	0.002495580138353179	0.018982244695135285
Ppt1	-30246327	-0.14537525	0.002489352339889111	0.018940438079461906
Gm12811	-30247314	-0.54701215	0.0024885397087562873	0.018939820734602528
Camk2n1	-30256088	-0.19764109	0.002481330443674654	0.01889050510074218
Synj1	-30264635	-0.13485895	0.002474326807642831	0.018842726383378874
Zfp318	-30271206	-0.1254857	0.0024689540948558963	0.018807343166816377
Psmb1	-3030334	-0.12696888	0.0024428340091775455	0.018619328279548132
Gnpat	-30311925	-0.19364633	0.0024358992339103035	0.018571938446526968
Pip5k1a	-30316482	-0.14165582	0.002432224379798712	0.018549382515978867
Cherp	-30317433	-0.22166409	0.0024314594241204492	0.018549012200744452
Slc27a1	-30329282	-0.2609636	0.002421931280579009	0.018487218371683874
Hint3	-3033388	-0.18669729	0.0024182452767880706	0.018464525717073646
Hbegf	-30361304	-0.42434517	0.0023963576258092295	0.01830279989600371
Tfpi2	-30367	-0.21915753	0.002391833143754382	0.018273633448831057
Actl6a	-30380485	-0.17985167	0.002381156340403718	0.018197432103226996
Slc46a3	-3041262	-0.8528644	0.0023558881227598734	0.018009641356509783
Xndc1	-30427394	-0.2774167	0.0023443521252456898	0.017926746965995687
Med23	-30429711	-0.22126459	0.0023425478373353564	0.017918241832876526
Rbl1	-30434573	-0.29971042	0.0023387659235015045	0.017898892828245097
Oxr1	-3044631	-0.1394325	0.002329659176546343	0.017835462861956804
Pctp	-3045797	-0.5158308	0.0023206435429426963	0.017771695537968736
Mrpl51	-30459414	-0.19952287	0.0023195298264653613	0.017768421972438206
Hnrnpul1	-30476887	-0.15117346	0.0023060867693043053	0.017670671391188837
Tmem53	-30482585	-0.2536079	0.002301718616414948	0.017642421082361113
Atg16l1	-30514796	-0.14591487	0.002277166201940147	0.01746456969805518
Tmem126b	-30546207	-0.35862243	0.002253453116403006	0.017287824619231593
Sptssa	-3055464	-0.22606365	0.002247126205179818	0.01724439588159924
Nfrkb	-305584	-0.18920085	0.0022443099958248994	0.017227890427482448
Cebpg	-30563755	-0.18301392	0.0022403046136770014	0.01720224408580217
Emc6	-30564933	-0.20012961	0.0022394248765572632	0.01720059000409987
Eif4h	-30568542	-0.13081335	0.0022367308790253197	0.017184995821876433
Shmt2	-30572872	-0.54738647	0.0022335020020839646	0.017165281637862278
Cog4	-30582292	-0.14864647	0.0022264925261153822	0.017116491830813384
Gorasp2	-30595205	-0.18826027	0.0022169155220398843	0.017047928926835963
Spats1	-30600486	-0.577334	0.002213011100815104	0.017022960018510003
Psmd12	-3060641	-0.18109109	0.002208636666400934	0.016994359752289145
Chtop	-30626845	-0.17511706	0.0021936111983500597	0.01688376371809743
Txndc11	-30634518	-0.12927634	0.002187993900734927	0.016845536151599384
Eri2	-30637367	-0.33224142	0.002185911629156031	0.016834510381352752
Crcp	-3063942	-0.3175276	0.0021844135185311083	0.016827978227256013
Nrep	-3063999	-11658838	0.002183997543745524	0.016827978227256013
Gm48558	-30643902	-0.60226524	0.0021811431441042216	0.01681278901076109
Epb41l1	-30646105	-0.13521959	0.0021795373176547814	0.016805414004978442
Bahcc1	-30649219	-0.44341123	0.0021772688604379214	0.01679292384106603
Pklr	-30658903	-0.46439663	0.0021702283348258807	0.016743609071904562
Map3k7cl	-30666616	-0.16913831	0.0021646384515668	0.016705460145444884
Mob3c	-30667222	-0.36097106	0.0021641984312909643	0.016705460145444884
Zmat1	-3068538	-0.38193786	0.0021510905837141426	0.016610807454078908
Sphk2	-30717552	-0.505203	0.002128042538384067	0.01644263724376015
Gm12905	-307234	-0.373741	0.0021238763941240045	0.01641534555124141
Bzw1	-30724425	-0.14260519	0.0021231467373013205	0.016414605948702834
Echdc2	-30730352	-0.1434592	0.0021189354413309416	0.01639183640482245
Vps39	-30744557	-0.35514158	0.0021088703071055403	0.0163188493698675
Khnyn	-30753522	-0.275954	0.0021025416290474	0.016274740765110696
Tbc1d22b	-30765524	-0.17154358	0.002094094911594775	0.016214206175541836
Acvr2b	-30772285	-0.41415426	0.0020893506651416464	0.016182311523137153
Hnrnpul2	-30775743	-0.15399349	0.0020869290459591067	0.016168392237574263
Lamp2	-30784287	-0.14855672	0.0020809525737621715	0.01612691530674952
Gm31992	-3079253	-13226374	0.0020752034741361885	0.01608717615339347
Hook2	-30804684	-0.1378082	0.0020667521200113097	0.016031260003395095
Tma7	-30807383	-0.15871999	0.0020648812608840337	0.016021547979265627
Hsf1	-30808864	-0.43143117	0.002063854267063536	0.01601837970108186
Gnptg	-3081179	-0.2972391	0.0020618279883372593	0.01600745135653023
Socs7	-30829222	-0.23884304	0.002049787079483599	0.015923518470443848
Deptor	-30839288	-0.14563945	0.002042864765912371	0.015874506158164197
Syncrip	-30844378	-0.1333334	0.002039372597264248	0.015852127075462595
Snx14	-3084924	-0.15375008	0.0020360419101500145	0.015830990131412665
Ufd1	-30860407	-0.13363145	0.002028410627487788	0.01577639169928321
Adh5	-30860634	-0.19897339	0.002028255160664766	0.01577639169928321
9130016M20Rik	-30864928	-0.34410727	0.0020253292434529134	0.01576189503200566
Eif5a	-30866218	-0.14460008	0.002024449637285165	0.015759786532948735
Fas	-30869067	-0.29963747	0.002022510568921082	0.015749426661805913
Dusp4	-3087488	-0.6942769	0.002018560153151696	0.015723393346992697
Evi5	-3087655	-0.18675406	0.002017425397518513	0.01571928329598235
Casd1	-30877879	-0.19969684	0.0020165231690540105	0.0157169831105197
Parn	-3088768	-0.15426138	0.002009883872549262	0.015669952793750525
Kctd9	-30892844	-0.17472976	0.0020063921684387535	0.0156474415738603
Gm47350	-30903897	-0.43114945	0.001998939640820232	0.015598717655249379
Ankfy1	-30921257	-0.15007144	0.0019872871072244497	0.015517140464491994
Ccnl2	-309306	-0.14150591	0.001981040472219077	0.015473031646062245
Gtf2e2	-3093136	-0.18914802	0.001980533408750706	0.015473031646062245
Polr2m	-30936413	-0.18529117	0.001977164465807539	0.015452080395016238
Zfp787	-30943363	-0.1876035	0.0019725376010123843	0.015420574748011067
Fam45a	-30953693	-0.20639549	0.0019656788754710145	0.015376240919545469
Snf8	-30959315	-0.19772184	0.00196195612547405	0.015351758235350286
Heatr6	-30977623	-0.19540365	0.0019498768530033345	0.01526185353021836
Ly96	-3098959	-0.39474168	0.0019420196543798605	0.01520955017882739
Hps1	-31002276	-0.24904113	0.0019337202905955594	0.015149133362813986
Reep5	-31007745	-0.17801322	0.0019301521791348837	0.015125756725835474
Napepld	-3101295	-0.56178933	0.0019267631303531605	0.015103769594642456
Bcar3	-31016328	-0.25070426	0.0019245644143063023	0.01509110291193785
Casp7	-31020699	-0.15063418	0.0019217267886117552	0.015073417149571515
Slc35b3	-31025825	-0.16998209	0.0019184005653597944	0.01505188710251388
Tent5d	-31044323	-0.42499986	0.0019064454106192696	0.014962620361247085
Itgb2l	-31057959	-0.32856104	0.0018976763249738808	0.014898312736878023
Vezf1	-31059098	-0.21011259	0.0018969452120835759	0.014897089909392765
Exoc6	-31063354	-0.1591029	0.0018942180091451003	0.014880185889801254
Snrpb	-31064265	-0.24005575	0.0018936340772328264	0.01488011336197643
Rer1	-31073115	-0.1728806	0.0018879736594460263	0.01484013782342942
Nipbl	-31081889	-0.16848463	0.0018823771743540002	0.014800640691883927
0610009B22Rik	-31098487	-0.33953774	0.0018718315450721359	0.014726667385295577
Snx3	-31100996	-0.15031916	0.0018702435669200263	0.014718646332733534
Uqcrc1	-31110415	-0.16871847	0.0018642876740821589	0.014676234860849883
Mrps17	-31121087	-0.17692915	0.001857560322429684	0.014627722587697501
Nr1h4	-31123974	-0.16654456	0.0018557446607833862	0.014617870628841931
Gm10076	-31143498	-0.28230998	0.001843507793927713	0.014534745371612772
Osgepl1	-31192763	-0.45369443	0.0018129587759969806	0.014306957826307169
Ndufa13	-31192763	-0.138618	0.0018129587759969806	0.014306957826307169
4931406P16Rik	-3119303	-0.15844381	0.001812795170498395	0.014306957826307169
Htatip2	-31194017	-0.7439693	0.0018121876117175543	0.014306957826307169
Lpin1	-31202562	-0.13468933	0.0018069377030048048	0.014276848033628444
Tmem216	-31205258	-0.2073679	0.0018052839687187933	0.014268135689275638
Ubald2	-31209779	-0.26264656	0.0018025153360965531	0.014250603689225023
Ganc	-31230557	-0.17573953	0.0017898390592733142	0.014154707673397876
Prrc2b	-31244345	-0.1454762	0.0017814721185674962	0.014092843291765845
Fgf9	-3125251	-0.42461622	0.001776533461520641	0.01405806980002825
Dpys	-31265805	-10467111	0.0017685207010548407	0.013998941605537125
Gramd4	-31279442	-0.29163587	0.0017603364263494006	0.013938419189920085
Hexim1	-3127986	-0.40802208	0.0017600862054017341	0.013938419189920085
Gm31323	-31286695	-0.41845128	0.0017559963235793392	0.013912563283389306
Cggbp1	-31286886	-0.28176147	0.001755882840578614	0.013912563283389306
Lrrc39	-3129942	-0.42901364	0.0017484078538255298	0.013860923500076736
D530033B14Rik	-3131127	-0.49787393	0.0017413675129305478	0.013809337716630244
Trrap	-31313322	-0.14471772	0.0017401516419471923	0.013803923502848254
Ublcp1	-31317577	-0.18360905	0.001737632323663026	0.013788163078235693
Plxnb2	-31325629	-0.13672537	0.001732872794325634	0.013754611401189243
Ggnbp1	-31336112	-0.32711706	0.001726694388808818	0.01370977341767492
Akap10	-3133748	-0.14527695	0.0017258900050066003	0.013707590187003342
Ostm1	-31345153	-0.23737241	0.0017213829061719088	0.01367598840337621
D930016D06Rik	-31346633	-0.15161164	0.0017205139713749565	0.01367328046250472
Ndufs4	-31349444	-0.14378577	0.0017188663320497116	0.013664380432739065
Hnrnph3	-31350737	-0.13882822	0.001718109795206019	0.01366256106187784
Ankrd40	-31360347	-0.24853337	0.001712489881407654	0.013622054687989856
Gm50250	-31362019	-0.49796337	0.0017115142326575802	0.013618477723408134
Bnip3l	-31368208	-0.14184578	0.0017079043506928176	0.013593931585655835
Camk4	-31369007	-13541869	0.0017074397834359698	0.013593931585655835
Srp19	-31394076	-0.26567256	0.0016928981920803846	0.013482780679589454
Slc6a20a	-31395328	-0.14945476	0.0016921741116167099	0.013481160645532262
BC005561	-31404178	-0.15574373	0.0016870697658298124	0.013444632310515698
Emc7	-3140851	-0.21464771	0.001684577524193723	0.01342890432771671
Palm3	-31413295	-0.41312826	0.0016818268819647525	0.013411106137305628
Mtx1	-3141751	-0.39963835	0.0016794071209615643	0.013395936283406292
Lipe	-314234	-0.4433136	0.0016760335339271793	0.013373146459304323
Kcnk5	-31431413	-0.16377173	0.0016714511222213361	0.01334069434542381
Zfp101	-31440225	-0.3451345	0.001666425947276088	0.01330468721149321
Mindy3	-3144619	-0.13383844	0.0016630331801199454	0.01328579299588572
Arcn1	-3145143	-0.14549568	0.0016600562520390817	0.013266103851171574
Prag1	-31454735	-0.31666312	0.00165818201371399	0.013255217258129863
Ttc1	-31458268	-0.2902141	0.0016561806707388834	0.013243307574666822
Gm3448	-31470423	-0.37352175	0.0016493112978655672	0.013192452309031592
Arf1	-31473498	-0.12844379	0.001647576650849691	0.013182649766316501
Snap47	-31502101	-0.23163316	0.0016315310153709346	0.013058300170010584
Zfp384	-31514864	-0.20645313	0.0016244177178495619	0.013009410315669922
Map3k12	-31518888	-0.3741841	0.0016221795714498873	0.012995505403459307
4930595D18Rik	-3152341	-0.6620852	0.0016196703172338582	0.012979419329563311
Mtmr3	-31525195	-0.17632538	0.0016186802517252049	0.012975501262436224
1700003P14Rik	-3152827	-0.77308273	0.0016169752757151665	0.012965848200314987
Tgfbrap1	-31533968	-0.22200885	0.0016138222767246957	0.012948585803828887
Gm17036	-3153507	-0.7485963	0.001613213350089802	0.012947712356021436
Mbd2	-3154054	-0.15850337	0.0016101928453633888	0.012927476946402748
Ndufs2	-31550682	-0.15156871	0.0016046060963199656	0.012890617761686799
Nxf1	-31561394	-0.1963112	0.0015987248637058785	0.012847356974262137
Emx1	-31592312	-0.45999753	0.0015818596648417174	0.01271972373977694
Tent5a	-31595047	-0.57249296	0.0015803758153664117	0.012711739860660806
Azi2	-31608417	-0.1854886	0.001573139870142121	0.012657469707184524
Scamp2	-31613772	-0.14053541	0.0015702499471352037	0.0126381447408221
Man2c1os	-31621482	-0.24001785	0.0015660978620207226	0.012608646095597186
Coq5	-31626952	-0.23262462	0.0015631586721446913	0.012588897150597309
Ndufs7	-31640513	-0.16812006	0.0015558938225546353	0.012534288380082333
Fbh1	-31643703	-0.16507599	0.0015541889707890875	0.012524450928002195
Hps4	-31657226	-0.16853087	0.001546982723970871	0.012470260488497446
Sf1	-3166543	-0.1459465	0.0015426254063899303	0.01243900872695362
Rab5if	-3167261	-0.19717632	0.001538822028451224	0.012412205595220901
Acadsb	-31673596	-0.1542737	0.0015382994887247086	0.01241185738923657
Lysmd3	-31677244	-0.29435188	0.0015363715266173388	0.012400165700491315
Tollip	-31679409	-0.41063938	0.0015352278523301582	0.012394798737927176
Kansl3	-31687043	-0.13656946	0.0015312011503979984	0.012366144786682775
Mtif3	-31688638	-0.37066188	0.001530360979640526	0.012363215751904055
Irf8	-31691678	-0.31334335	0.0015287618289278018	0.012354151458988341
Ptma	-31695626	-0.17308454	0.0015266852339896138	0.012341222003889816
Ppp1cb	-31710973	-0.15028904	0.0015186430868863784	0.012280045848114337
Gm28836	-31713328	-10755498	0.0015174123555752375	0.012273927119823197
Aph1a	-31718037	-0.26213458	0.001514953648792129	0.012257868710789314
Aasdh	-31726546	-0.31024343	0.0015105214143794827	0.012225826965024559
Hint2	-31727989	-0.12849057	0.0015097707036590207	0.012223571938442578
Dcxr	-31731787	-0.3331481	0.0015077967911543066	0.012211408982348234
Herc2	-31732242	-0.14436632	0.0015075600814857112	0.012211408982348234
St8sia6	-3175017	-0.16810244	0.0014982766114762123	0.012149507680658343
Dram2	-317602	-0.14355512	0.0014931071581722366	0.012111381747930937
Acot11	-3176939	-0.32989895	0.0014883829336792306	0.012076844537393494
Ubr1	-31772544	-0.1379322	0.001486765816246807	0.012067504863405118
Ube2q2	-31781583	-0.17071427	0.001482137752968954	0.01203371298208597
Ppil4	-31786294	-0.17812976	0.001479731756301202	0.012017946873949411
Tbccd1	-3179104	-0.27539697	0.001477309999452677	0.012002042832076785
Prdm5	-31796093	-0.23217736	0.001474737260879747	0.011984901807501069
Gm20404	-31798563	-0.37127954	0.0014734814099611187	0.01197845546835582
Prpf8	-3180103	-0.20519276	0.0014722265446042479	0.011972013094501629
Mnt	-3180236	-0.37091586	0.0014715512558501642	0.011970281217867564
Otud5	-31814516	-0.19190909	0.0014653904088332186	0.011923912151322972
Plau	-31827734	-0.14113542	0.0014587174746183331	0.011873345756937404
R3hdm2	-31842508	-0.1497158	0.001451291516284108	0.011816616333216392
Slc15a4	-3184418	-0.45515728	0.0014504537591728066	0.011813510139195443
Xiap	-3185888	-0.15407324	0.0014431044820970062	0.011761051699860145
Sec11a	-31879694	-0.15267792	0.0014327564555925115	0.011680393623489077
Fam102b	-31901383	-0.25867176	0.001422046916577422	0.011596736618589799
Pde7a	-3190898	-0.15283178	0.001418313250071293	0.011569932788546287
Cog1	-31947687	-0.39692435	0.0013994301588718218	0.011419491230226666
Chrm3	-31964967	-0.17398848	0.001391073649702789	0.011354879866993888
Rsl1d1	-31965196	-0.21581703	0.001390963762024874	0.011354879866993888
Gm49915	-31966488	-0.65228856	0.0013903412163720206	0.011354879866993888
Paxbp1	-3198772	-0.14591064	0.0013801426037394948	0.011276318174825812
Ep400	-31993418	-0.13494349	0.001377417710547558	0.011257607121684776
Clip2	-31999798	-0.23258506	0.0013743717212714973	0.011236259111828736
Klhl22	-3200413	-0.18364868	0.0013723083393639417	0.01122293351952343
Pdhb	-3200937	-0.20900986	0.0013698143841112608	0.011206077103762643
Mtrf1l	-32026389	-0.3096555	0.0013617468509454767	0.011143599704386942
Nvl	-32030034	-0.16027658	0.0013600238057596106	0.011133018140603175
Tmf1	-32037592	-0.19889419	0.0013564584800086705	0.01110734439101344
Uqcr11	-32042189	-0.1424234	0.0013542948356355378	0.011093135679935256
Mtfr1l	-32056851	-0.28252253	0.0013474138902474582	0.011040265964014933
Higd2a	-32065625	-0.20677122	0.0013433114596035365	0.011010136217807776
Hexdc	-32071853	-0.2894547	0.0013404059093943966	0.01098980044523107
A330032B11Rik	-320883	-0.48476204	0.00133276238850331	0.010934056959165939
Surf4	-32088416	-0.25745738	0.0013327095716445649	0.010934056959165939
Gm49878	-32095783	-0.6037078	0.0013292981789624174	0.01091255182298507
Cipc	-3211523	-0.2555782	0.0013203335701277216	0.010845836547508557
Ubxn2b	-32121005	-0.20761308	0.0013176829607667057	0.01082749832439592
Impad1	-32122638	-0.27466366	0.001316934008848592	0.010824779478446903
Fam107b	-32131982	-0.14239204	0.0013126568538821444	0.010793048987207522
Arhgef12	-32152302	-0.15915698	0.0013033991307847908	0.010720333638589518
Acaa1a	-32158685	-0.33315054	0.0013005044881505598	0.010703325558548726
Nol8	-32163205	-0.40292582	0.0012984577072472005	0.01068987820541956
N4bp2	-32179499	-0.3554856	0.001291103629459467	0.010632714749988715
Rfx3	-32189906	-0.14311074	0.0012864267580740662	0.010597569716848144
Sfmbt1	-32189944	-0.14867991	0.0012864097178772649	0.010597569716848144
Taldo1	-3219025	-0.15554583	0.0012862734038031523	0.010597569716848144
Wfdc15b	-32198606	-0.28248778	0.001282529987573149	0.01057556255995031
Thpo	-32207797	-0.3281041	0.00127842384650343	0.010545062196134696
Fbxo25	-32218053	-0.39962953	0.0012738569396150787	0.010510740561030471
Gm15787	-32221053	-0.4930182	0.0012725235472695322	0.010503085650590605
Zswim5	-32222383	-0.1706705	0.0012719332157988927	0.010501560849319174
4932443L11Rik	-32225118	-0.65165275	0.0012707196145352114	0.010494887483108674
Leng9	-3222941	-0.37433842	0.0012688170900188728	0.010482518217858536
Actr10	-32233245	-0.18028155	0.0012671188294960478	0.010471829152030536
Kyat3	-3223526	-0.23371404	0.0012662285028472318	0.010467812386883948
Ccl25	-32235715	-0.17526558	0.0012660269996578263	0.010467812386883948
B4galt5	-3223788	-0.15983918	0.0012650702637332996	0.010464919894115843
4930565N06Rik	-32244337	-0.60690314	0.0012622208035015384	0.01044468553667684
Masp2	-32261353	-11647116	0.0012547399974196735	0.01038942373303172
Psma1	-32278447	-0.1564616	0.0012472670247886245	0.010330850225792406
Lamb3	-32282207	-0.39098877	0.0012456284958000127	0.010320580164241257
Dnajc15	-32306516	-0.15142858	0.0012350838526575083	0.010236488832589053
Mycbp	-32316089	-0.3159161	0.0012309545662476335	0.01020553174168547
Cdc73	-32322621	-0.14878096	0.0012281434894499377	0.010185487260998652
Ywhag	-3233037	-0.17618702	0.001224817108044222	0.010167670587201345
9030025P20Rik	-32333333	-0.6358074	0.0012235474568244734	0.010160388310487257
Prdx3	-3233865	-0.36107305	0.0012212716441352075	0.010144743474478279
Xpo7	-32343855	-0.15635571	0.0012190483843980535	0.01012952527883004
Hbs1l	-3235692	-0.13688105	0.001213482360461877	0.01008651212747317
Ccdc73	-32364366	-0.36983725	0.0012103215284958975	0.010063469818823306
Strip1	-32366986	-0.25388053	0.0012092105977786116	0.01005746251130222
Sbno1	-3237215	-0.15627827	0.0012070236946756267	0.010042499197474719
Micu3	-32378988	-0.15422897	0.0012041348817298486	0.010024906867443485
Adss	-32400792	-0.16960475	0.0011949653816021176	0.009951767018476046
Taok2	-32411237	-0.27116814	0.001190595223544132	0.009921754595431176
Smu1	-32428253	-0.32383266	0.0011835074490364461	0.009865864414182763
Acnat1	-32439725	-0.15033571	0.0011787515500824906	0.009832549978974179
Kctd20	-32461982	-0.19112432	0.001169573556317502	0.009759135842788515
Rad17	-32488532	-0.21600068	0.0011587121260650476	0.009671622942642235
Rdh14	-32491193	-0.28287515	0.0011576295799738696	0.009665703026340997
Socs4	-325076	-0.26602733	0.0011509693823699048	0.009613193305910185
Gpkow	-32518463	-0.2327637	0.001146579588820849	0.009579618816956898
Zrsr2	-3253396	-0.1988865	0.0011403440071219928	0.009530596201550239
Trmt1l	-3253438	-0.15355638	0.0011401763257332	0.009530596201550239
Rft1	-32563057	-0.32371855	0.0011287216026858557	0.009439554178534294
Tfrc	-32611144	-0.3449279	0.0011097525728800083	0.009283913931182285
Kdm3b	-32624629	-0.14626804	0.0011044866185052275	0.009242846647167858
Crbn	-32634048	-0.21802934	0.0011008215870706808	0.009215154391346288
Efna1	-32639327	-0.6648431	0.001098772317569258	0.00920097440055085
Dnmt3a	-3263982	-0.17013258	0.0010985808397835709	0.00920097440055085
Krit1	-3265209	-0.16504087	0.0010938332499750955	0.009165543853836626
Slc19a2	-32655547	-0.47022587	0.00109249912373085	0.009157328362460073
Btaf1	-32666905	-0.16478653	0.001088126154468878	0.009123627717457316
Rnpepl1	-3266941	-0.28453872	0.0010871630673422155	0.009118505390225023
Plk2	-32669487	-0.517375	0.0010871338951948387	0.009118505390225023
Ndufaf6	-32681148	-0.16272981	0.0010826645457101063	0.00908960778778407
Ndufv1	-32689807	-0.21268357	0.0010793562936163693	0.009064772349761607
Wdr81	-32694821	-0.42009434	0.00107744526598869	0.009051658931531202
Dhx32	-32705116	-0.26128283	0.0010735316729480365	0.00902170791170742
Gga3	-3270599	-0.34990138	0.0010732001290733803	0.00902170791170742
Got2	-32716208	-0.15358739	0.0010693295327467878	0.008992231328963894
Cystm1	-32727563	-0.15951468	0.001065042427899528	0.00895908984508596
1700110K17Rik	-32730412	-0.3701351	0.001063969564408575	0.008952973663200137
Tbp	-32738502	-0.33672845	0.001060928081442718	0.00893028279737154
Cltb	-3274705	-0.3038427	0.0010577239849203157	0.008906207940668882
Ncbp1	-32749593	-0.39596257	0.0010567716074629551	0.008901083428897474
Angpt2	-3275324	-0.47636425	0.0010554083896530519	0.008892493987926072
Lsm12	-32771776	-0.30906156	0.0010485038207106185	0.008837194311796658
Parp16	-32772574	-0.3098883	0.00104820763794316	0.008837194311796658
Srsf6	-32773182	-0.14389803	0.001047982026844676	0.008837194311796658
Rac1	-32777474	-0.17157397	0.0010463899272270172	0.008827998695262929
Ints13	-32795212	-0.3680358	0.001039833896033509	0.00877840861953036
Gm37494	-32800987	-0.15052027	0.0010377082399129827	0.008763320857086416
Lratd2	-32811394	-0.40155044	0.0010338866193922065	0.008733896361925942
Pak1	-32833726	-0.15707189	0.0010257294030580721	0.008670645022520275
Ap1b1	-3283897	-0.18518315	0.0010238236042158962	0.00865736145014957
Gmps	-32856975	-0.16362354	0.0010173025315904187	0.00860503010386773
Irf6	-3285948	-0.2576792	0.0010163975894478914	0.008600185093459086
Naa60	-32860658	-0.42426616	0.0010159727980918105	0.008599401009543367
Pabpc1	-3286742	-0.14522484	0.0010135368525778163	0.008581588027123877
Cebpb	-32870116	-0.16776307	0.0010125667205284781	0.008576178452052129
Oga	-32871256	-0.16831718	0.001012157063956634	0.00857551397250169
Tgm1	-32874522	-0.7749484	0.001010983565204811	0.008568375276688368
Hectd3	-3292394	-0.31957728	0.000993383931341241	0.008421970121246696
Lncppara	-32933245	-0.15491767	0.000990101533359553	0.008396891222320848
Mocos	-32933776	-0.33895484	0.0009899142714062455	0.008396891222320848
Dtx4	-32936397	-0.35416406	0.000988991816484323	0.008392978076831231
Ctdsp2	-32937727	-0.20631768	0.0009885242088712085	0.008391760267571583
Brpf3	-32943082	-0.24551824	0.0009866424908942008	0.008378533084366233
Mtdh	-32963898	-0.17032981	0.000979360596700572	0.00832215443707621
Dach1	-32966404	-0.16054247	0.0009784869460071097	0.00831746027774658
Scaf8	-32969518	-0.15927595	0.000977402506517621	0.008310970672825695
Gm16066	-32986345	-0.3932923	0.0009715631110506167	0.00826674731229792
Uqcrh	-32988358	-0.14488176	0.0009708666606263793	0.008263537007540504
2900026A02Rik	-3299679	-0.17806989	0.0009679544743434507	0.008241459141631248
Yipf4	-32997398	-0.19723555	0.0009677448998932494	0.008241459141631248
Pdpr	-3300017	-0.17925628	0.000966789249601228	0.008236955330923
Nat8f2	-33006516	-0.8790039	0.0009646063216495264	0.008221062172531117
Aifm3	-33013465	-0.6203635	0.0009622194932521166	0.008203420190742116
Nphp3	-33019164	-0.17333628	0.0009602671570788037	0.008189472078749798
Gm45509	-33019733	-0.56548935	0.0009600721253836843	0.008189472078749798
Uchl4	-33026304	-0.573027	0.0009578254098917587	0.008174032799247666
Polr2h	-33029609	-0.34670544	0.0009566973999042984	0.008169791912375362
Tmem39b	-33038876	-0.34240782	0.0009535403469036844	0.008145518529208248
Rfc2	-33043017	-0.43445665	0.0009521331446734322	0.008138868069291682
Arhgef38	-33046548	-0.21507014	0.0009509340252719276	0.008131302438025347
Galnt1	-33053615	-0.15588227	0.0009485399819444357	0.008113510806906286
Ltn1	-33074808	-0.17534226	0.0009413913091723022	0.008055024381060559
Mtif2	-33083546	-0.1533908	0.0009384592757939001	0.008032590931853111
Dcaf1	-33084495	-0.15529193	0.0009381410867952359	0.008032522823843336
Ints7	-33088596	-0.28604034	0.0009367676584879646	0.008026071546515677
Baz2a	-3310322	-0.15661469	0.0009318867828383985	0.007986895922294544
Synrg	-33129656	-0.1448188	0.0009231229245587441	0.00791440356379967
Gtf2b	-33135202	-0.42761114	0.0009212942462199116	0.00790134171021065
Stub1	-33149788	-0.15306407	0.0009165005839832461	0.007862834035949041
Gm26944	-33152297	-0.36911732	0.000915679004680528	0.007858389389853573
Phrf1	-33153586	-0.20954743	0.0009152560332590183	0.00785736379746104
Ubn2	-33156664	-0.18044978	0.0009142490954057385	0.007851322579849215
Cdkl1	-33197687	-0.26424026	0.0009009209887346975	0.007739431400238483
Fbxo28	-33208778	-0.21690045	0.0008973485167290263	0.007711300297095236
Map2k3	-33211093	-0.28282285	0.0008966038725861635	0.007710019086350364
Rab7	-33215995	-0.16974205	0.0008950310192861005	0.007699050880849075
mt-Nd1	-33225985	-0.13808618	0.0008918322685032492	0.007676636002688208
Fastk	-33226666	-0.22748955	0.0008916137305059524	0.007676636002688208
2610027K06Rik	-33232212	-0.5080756	0.0008898429778608496	0.007664608909771497
Ppp6r1	-33252041	-0.28806806	0.000883538559559218	0.00761283873015217
1700061H18Rik	-33254244	-0.8144088	0.0008828406304888297	0.007609357391683349
Rab11a	-3326583	-0.20787117	0.0008791788892024407	0.007580319613463069
Swap70	-33267043	-0.1964622	0.0008787955237484906	0.007579538208159866
Ercc5	-33271449	-0.19261093	0.000877407122755377	0.007570085045778814
Phf12	-3327863	-0.14317892	0.0008751493419330745	0.007553122253777055
Rufy2	-33300128	-0.22199023	0.0008684201240858262	0.007500044647374988
Atpaf1	-3331927	-0.20003949	0.0008624684422268612	0.00745112876414344
Stard13	-33327742	-0.17353615	0.0008598471482490053	0.007430962070248078
Lsm14a	-33335452	-0.14743233	0.0008574673734206457	0.007412869860636847
Cdkn1b	-33346088	-0.24252371	0.0008541949468255528	0.007387045946294995
Esf1	-33346353	-0.1658179	0.0008541132847499563	0.007387045946294995
Ndufa9	-3338859	-0.23571396	0.0008412322203590812	0.007282241608003119
Zc3h13	-33404088	-0.14760584	0.0008365514297851317	0.0072441436856176015
Mpdu1	-33404393	-0.2962348	0.0008364598915424941	0.0072441436856176015
Dym	-3342855	-0.16077287	0.0008292122599986039	0.007187801752890476
Fxr1	-33429384	-0.16710164	0.0008289626013114049	0.007187801752890476
Arhgef7	-3344568	-0.19611154	0.0008241081727685775	0.007148344659740037
Hadhb	-33451035	-0.20812818	0.0008225184286761603	0.007136946097614993
BC004004	-33452137	-0.14411725	0.0008221918129955267	0.007136503661441561
Lyst	-33480625	-0.16255969	0.000813786536909843	0.007065915832887209
Nampt	-33487651	-0.1557538	0.0008117255299260298	0.0070503849113870394
Esrra	-33505619	-0.1609944	0.000806478037841377	0.007009509686401118
Ctns	-33516293	-0.23626696	0.0008033755293279446	0.006987235205024905
Phtf1	-33525977	-0.2248173	0.0008005696752479981	0.006965171381559532
Aggf1	-33532662	-0.25855967	0.0007986383932567394	0.0069507042951944525
Gm14372	-33533916	-0.9538035	0.0007982767595872165	0.006949893025969136
Rnf13	-3353646	-0.15393259	0.0007975430010976427	0.0069458403580289815
Clns1a	-33556402	-0.3900103	0.0007918150325364645	0.0068982755122591315
Prxl2a	-33558416	-0.2204892	0.0007912389072697467	0.006895576501860748
Lgals8	-33559859	-0.15016294	0.0007908260758270397	0.006894299244213371
Mmaa	-33562176	-0.33735546	0.0007901637907404898	0.006890845695470786
Lrrc51	-33566315	-0.3733558	0.0007889816449025541	0.0068828547000730905
Flvcr2	-33579154	-0.28790423	0.000785326337470363	0.006853275877917977
Hif1a	-33582458	-0.16393027	0.0007843880213603886	0.006847395363810918
Epm2aip1	-33585005	-0.22475156	0.0007836661195111682	0.006843400730651996
Zfp942	-33586714	-0.19833852	0.0007831816063152461	0.006841477108877987
Slc25a26	-33593473	-0.15912946	0.0007812678114218059	0.006827062495218832
Mast2	-3360939	-0.15901594	0.0007767799904829091	0.006790137580548103
Ctdspl	-3361725	-0.1629893	0.0007745716997486346	0.006773120719314977
Emsy	-33620138	-0.1544675	0.0007737623900666726	0.0067683296633805025
Lmln	-33629975	-0.26403704	0.0007710102402524728	0.006746535025554926
Gm16170	-33655198	-0.61378574	0.0007639959961303487	0.006691943278689779
Gm45406	-33658388	-1273852	0.0007631128859506421	0.006686469997642648
9630013D21Rik	-33671567	-0.5302371	0.0007594748350100588	0.006656845777955465
Manf	-33679242	-0.15688266	0.0007573644299733842	0.006640595943403611
Sf3b1	-33690066	-0.16405457	0.0007543961383949287	0.0066168105742959
Hus1	-33706057	-0.25954318	0.000750031159246841	0.006582985347531935
Gm40123	-33715932	-0.56198525	0.000747347174897565	0.006563878240314705
Hipk3	-33739977	-0.15909345	0.0007408499538605663	0.006513442107082439
Cwc22	-33758664	-0.24314393	0.0007358362579459786	0.006475959344234289
Tmem189	-33761058	-0.15083386	0.0007351965413413504	0.006472529360221096
Alkbh8	-33767288	-0.1653355	0.0007335336691982533	0.006460086313905162
Klhl36	-33772302	-0.43332765	0.00073219779819332	0.006450515614433971
Gm5608	-33773859	-18611803	0.0007317833287486438	0.006449058525513916
Cops2	-33779023	-0.25140843	0.0007304100631556614	0.006439147890781881
Pus10	-3378776	-0.18296619	0.0007280930749640909	0.0064209080030552595
Mrpl4	-3381002	-0.2892813	0.0007222206142846517	0.006371289998316253
Gm43915	-33811007	-0.6732287	0.0007219610837107179	0.006371171226802286
Camk2g	-3381492	-0.19046886	0.0007209337946206138	0.0063642747392829635
Arhgef11	-3382069	-0.15604128	0.0007194202757058259	0.00635524728030544
Col19a1	-33823464	-3063643	0.0007186944381347428	0.006351002181633024
Lpgat1	-33836682	-0.15970875	0.0007152436240505422	0.006322665726840778
Rsbn1l	-33847165	-0.16291301	0.0007125177246852576	0.006300720262141629
Smim15	-33847356	-0.4567244	0.0007124684315866634	0.006300720262141629
Psmd2	-3385708	-0.30005717	0.0007099488549981069	0.006282295199456932
Nucks1	-3386293	-0.16896197	0.000708437163057958	0.006271061547315094
Insyn2a	-33897266	-0.25329673	0.0006996234777458823	0.006195161110053483
Apmap	-33897913	-0.42895842	0.0006994587140765643	0.006195161110053483
Atf4	-3391569	-0.16729854	0.0006949370030881848	0.006157874361382368
Cep63	-33952456	-0.27618444	0.0006856704826676237	0.006077843251362586
Aff4	-3396104	-0.16909671	0.0006835236195901043	0.006060888204940746
Glod5	-33982122	-0.4748191	0.0006782779403953703	0.006018496378587022
Washc2	-33986034	-0.16749464	0.0006773085446558235	0.006011955035388613
Azin1	-3399553	-0.15453596	0.0006749609967029106	0.005993172197061646
Ube4bos1	-34002292	-0.41566855	0.000673294155178266	0.005980422732718924
Gsk3a	-34005597	-0.40287554	0.0006724808560305284	0.005975248567035841
Uhmk1	-3401076	-0.29864004	0.000671211321474129	0.0059660156318599895
Rab10os	-3401813	-0.34240717	0.0006694042236398366	0.005951996620358053
Slc25a23	-3402041	-0.32359183	0.0006688462438874866	0.005949078305302233
Ewsr1	-34023638	-0.17070058	0.0006680565127697572	0.005944095954857235
Cept1	-3402588	-0.15657331	0.0006675088562962605	0.005941264801382872
Rabggta	-3405957	-0.34496653	0.000659325593969648	0.0058724658682704255
Copz1	-3406428	-0.21278305	0.0006581890588280831	0.005864360327314772
Lrig3	-34091933	-0.18845971	0.0006515531596027207	0.005807233875536538
Dedd	-34099643	-0.27037084	0.0006497138892023924	0.005792834717365132
Zc3h7b	-34111228	-0.2003172	0.0006469595291343492	0.005770263909178976
4930556M19Rik	-34123535	-0.25042993	0.0006440454843875337	0.005746252819352868
Kxd1	-34127598	-0.2191632	0.0006430858147802645	0.005739668361354915
Cox7a2	-34131625	-0.14118887	0.0006421364256287935	0.0057331711490968005
Decr2	-34137855	-0.39337525	0.000640670127840825	0.005722052759591115
Gm26631	-34144197	-0.62954056	0.0006391802083250641	0.005710715650087149
Trit1	-3416224	-0.20877096	0.0006349600151612169	0.0056749688341574825
Slc35d2	-34162848	-0.17201053	0.0006348183135602703	0.0056749688341574825
Ugdh	-34165354	-0.1671173	0.0006342341053422853	0.005672397048539707
Gigyf2	-3419973	-0.19637766	0.0006262736539339509	0.005603136643972998
Supv3l1	-34204667	-0.34976804	0.0006251378291754085	0.005594907940895152
Anapc1	-3420501	-0.15828066	0.0006250592661306255	0.005594907940895152
Kpna6	-3420592	-0.17008096	0.0006248498095839213	0.005594907940895152
Gm15738	-34207175	-0.24999751	0.0006245619134562032	0.005594907940895152
Gm10845	-34221153	-0.96055925	0.0006213597862141136	0.005568794594896445
Usp19	-3422385	-0.17912483	0.0006207437450313467	0.0055651998082935005
Araf	-34229128	-0.19214761	0.0006195393375613406	0.005556325780442755
Yipf5	-34235053	-0.22986503	0.0006181902181308526	0.005546147306945265
Echs1	-34238548	-0.21007961	0.0006173958655459453	0.005540940641495881
Nudt21	-34243715	-0.32006466	0.0006162233447831683	0.005532335243802287
Tbc1d1	-3425963	-0.1701792	0.0006126239588438106	0.005501928387923672
Cox10	-34262934	-0.1870113	0.0006118790493979685	0.005497145158574671
Coq3	-34266086	-0.16103798	0.0006111691743721854	0.005492673468533365
Nid2	-34282913	-0.4208163	0.0006073932673265448	0.005460634193617673
Aatf	-3429108	-0.16348703	0.0006055685519848936	0.005446120509896792
Gm44764	-343269	-0.24166518	0.0005976253637430334	0.0053784205485000415
Ly6g2	-34339054	-0.39847234	0.0005949520149444167	0.0053562230775176765
Nup160	-34342966	-0.20109873	0.0005940939016581481	0.005350358017994007
Farsa	-3434589	-0.35710526	0.0005934531522014999	0.005346447117884911
Gad1os	-34353259	-0.4613192	0.000591841647369829	0.005335642038196245
Dot1l	-34383037	-0.24921183	0.0005853705789127899	0.005280980846414618
Kdm5d	-34384482	-0.18922135	0.0005850586101206327	0.005280006111273413
Tsacc	-34409437	-0.42232862	0.0005796892472288578	0.0052333730785389075
Cpq	-3441069	-0.17170045	0.000579420767092342	0.005232773805913819
Ndufb7	-344154	-0.1509866	0.0005784129671317677	0.005225494956376738
Itsn2	-34420452	-0.17167746	0.0005773338346120894	0.0052175663685082785
Ap3d1	-34426756	-0.19484016	0.0005759895773702165	0.005207235383124876
Ttc37	-34435418	-0.1782299	0.0005741479980868789	0.0051923995691461645
2810004N23Rik	-34435987	-0.23108682	0.0005740270339730081	0.0051923995691461645
Brip1os	-34459348	-0.15657364	0.0005690878886948739	0.005150235447077133
Lrrc57	-34501204	-0.7560339	0.0005603364405741113	0.005072808083687024
Cyp2d9	-3451959	-0.41338056	0.0005565325462292006	0.005040133153888234
AW554918	-34521184	-0.15349326	0.000556203592907382	0.0050389165246878705
Rnf123	-34551191	-0.20768867	0.0005500497784198447	0.004984910347513693
Igsf3	-34567068	-0.40800545	0.0005468194244310624	0.004957369936053595
Angptl7	-34571435	-14641037	0.0005459337956863654	0.004951074549180866
Hnrnpk	-34571702	-0.1555334	0.0005458799310170174	0.004951074549180866
Snhg8	-34588225	-0.18047495	0.0005425423235861369	0.004923766506236332
Prdx6	-34598176	-0.17923698	0.0005405412705211456	0.0049090475539577344
Cyb5r4	-34612763	-0.27693447	0.0005376208510476023	0.004884238272043691
Odr4	-34618878	-0.25567794	0.0005364007839045455	0.004874864547861177
Tcp1	-34630842	-0.18570368	0.0005340211540702372	0.004856647601400275
Immt	-34632819	-0.16020468	0.0005336292735191883	0.0048547888791141336
Serpina1d	-3464406	-2080978	0.0005314036680224603	0.004836240341805815
Tmem183a	-34649644	-0.2204588	0.000530301601471503	0.004827907547573894
Hoxa7	-3466514	-0.17193633	0.0005272539534170721	0.0048018499338286415
Idh3a	-346757	-0.2558131	0.0005251867279031455	0.004784706107976159
Opa1	-34692452	-0.15791205	0.0005219229130562185	0.004756644866192049
Klhdc7a	-34694314	-0.36088398	0.0005215614362006134	0.0047550241922909445
Arsk	-34698339	-0.37970293	0.0005207802640489534	0.004749574708261889
Mrpl16	-34710875	-0.47977728	0.0005183552892336396	0.004729124435813036
Etfrf1	-3472979	-0.41458315	0.00051471569978257	0.0046975745148996485
Tmem168	-3472998	-0.1876908	0.000514679278797811	0.0046975745148996485
Tnpo2	-34756415	-0.29947954	0.0005096328528975123	0.004654466958455869
Smndc1	-34771419	-0.21564977	0.0005067894167639386	0.00463013111462664
Sp1	-34776168	-0.2218845	0.0005058926804375682	0.004623569813586134
Acvr2a	-34785664	-0.16473389	0.000504103643824891	0.004610473877044888
Crls1	-3480439	-0.3658216	0.0005005929354201564	0.004579983139186816
D230025D16Rik	-34808416	-0.3230091	0.000499841081131619	0.004574720845761711
Abcb1b	-34811378	-0.5268218	0.0004992885024284388	0.0045712793157274174
Ets2	-34812062	-0.3806248	0.0004991610651778603	0.0045712793157274174
Specc1l	-34812934	-0.1549968	0.0004989982728247033	0.0045712793157274174
Sec23ip	-3481662	-0.2657115	0.000498312258234101	0.004567186191220298
Gabpa	-34840739	-0.31857738	0.0004938430137933319	0.004527826952243962
Slc15a2	-34846666	-0.19421683	0.0004927507913315791	0.004519413209053222
Ttc4	-34849477	-0.30488858	0.0004922334738815578	0.0045162682869388
Ube3b	-34860795	-0.34410006	0.0004901553445314298	0.004498795526624523
Ubtf	-34885333	-0.21614048	0.0004856784669060311	0.004460867990468591
Gm38134	-34890003	-0.4171922	0.0004848303918724221	0.004454658802824966
Mrps36	-34892738	-0.26212546	0.0004843345987662013	0.0044516831491851205
Ppp2r5a	-34901552	-0.16751245	0.0004827402579067014	0.004438604672485907
Snx5	-34911046	-0.1592676	0.000481027698318595	0.004424429543468939
Jade3	-34912794	-0.28503537	0.00048071320526131794	0.004423108141658153
Stk16	-3494546	-0.2441934	0.00047486874607154236	0.004372440104297431
Abhd17b	-34954615	-0.17428556	0.00047324286774714976	0.004359019683994735
Zbtb11	-34962401	-0.16565996	0.0004718639480382192	0.0043478652464788515
Rest	-34967148	-0.2080854	0.00047102498379519137	0.004341679914711675
Rheb	-3498367	-0.16000034	0.00046811622322823	0.004317942733104856
Trim7	-34986975	-0.16485564	0.0004675364857607442	0.0043141321059576585
Crat	-35011322	-0.4962237	0.00046328569036875654	0.004276432475945756
Atad2b	-3501702	-0.18355583	0.00046229618446164334	0.004268820544964647
Dleu2	-35020895	-0.15775898	0.0004616244471858439	0.004264138489666739
Fbl	-3502401	-0.256558	0.00046108508358849037	0.004260676297028263
Eny2	-35044103	-0.15787749	0.0004576196387338527	0.00423016340096284
Camsap2	-35045624	-0.16200952	0.0004573585921299382	0.0042292602383672715
R3hdml	-35052953	-0.861636	0.0004561009938357326	0.0042191378822417965
Fndc9	-350615	-0.7972614	0.00045463895581488817	0.004207116456025406
Gm16984	-35082467	-0.42423028	0.0004510705947934655	0.004175588073075584
Nap1l1	-3510328	-0.18119249	0.0004475539598321125	0.00414451614019065
Snrnp70	-35107877	-0.18730794	0.0004467809331076029	0.004138837896251182
Arl14ep	-35113385	-0.28195146	0.00044585622024924946	0.004133229235479258
Pcca	-35167208	-0.18226819	0.0004369130957881205	0.004053226039464714
Slc19a3	-35180845	-0.37661687	0.000434674074019268	0.004035346405344886
Asna1	-35201812	-0.48605403	0.000431252232742513	0.004005015355153927
Gm49797	-35217612	-0.16686104	0.0004286900902204444	0.003982649377821223
Ormdl2	-3526794	-0.369735	0.00042062383178316336	0.0039091142327816455
Cc2d2a	-35271664	-0.19526684	0.0004200328975941747	0.003905023980074819
Dst	-35272574	-0.17642404	0.00041988829724581703	0.003905023980074819
Cir1	-35276296	-0.21471551	0.0004192983281538849	0.0039009961597414257
1810034E14Rik	-35288718	-0.24169575	0.0004173353540368039	0.003884129039080132
Klhl9	-35289288	-0.34281975	0.00041724551555334975	0.003884129039080132
Cul2	-35289402	-0.2064892	0.0004172275500241173	0.003884129039080132
Bdh2	-35295517	-0.1604699	0.0004162644589834686	0.0038783445023389596
Xpr1	-3529863	-0.18914002	0.00041577473896216484	0.0038751762207373548
Bptf	-35304139	-0.1663839	0.0004149100873716091	0.0038685098963722373
R3hcc1l	-35312798	-0.1741928	0.0004135538930486473	0.0038572541062015762
Aftph	-3532442	-0.18019873	0.0004117402439605965	0.0038417219447307257
Hnrnpu	-35327687	-0.18722449	0.0004112318645208093	0.00383836172897361
Trp53	-35339844	-0.22515509	0.00040934536500166754	0.0038221313345197174
Dpm1	-35345616	-0.16938588	0.00040845211231802555	0.003815166699905598
Slc3a1	-353512	-0.17217228	0.0004075899750986956	0.0038084877788724025
Hmox2	-35355415	-0.24522696	0.0004069401002217925	0.0038037881136977086
Ccdc62	-35367646	-0.30018544	0.0004050603499199725	0.003787584897120956
Kdelr2	-35373838	-0.23365375	0.0004041118945135819	0.0037800813485352825
Plekhg5	-35398338	-0.2396175	0.0004003791141304951	0.0037465182591495407
Xrcc6	-35413227	-0.27756825	0.0003981262732469439	0.0037267843336622817
Med25	-3542299	-0.34681726	0.00039665571672194274	0.003714361597600196
Mindy2	-35446386	-0.16210625	0.0003931515934833339	0.003682880267174559
Micos10	-35459757	-0.1586118	0.00039116224584092685	0.00366557107105077
Naxd	-35461695	-0.20031795	0.0003908747978619503	0.003664203572136719
Sdhd	-35483232	-0.23083244	0.00038769232084239153	0.003635686190239479
Abcf1	-35489385	-0.2855238	0.00038678749909055104	0.0036285151907436766
Tm9sf3	-35492728	-0.16516419	0.00038629681852666567	0.003625225525658727
Myo19	-35494208	-0.44797724	0.0003860795439107837	0.003624500199759975
Nsd3	-35515099	-0.18136516	0.00038302755176838514	0.003598457681562782
Mindy1	-35537093	-0.23614058	0.00037983900942214626	0.0035710935482782175
Cnot11	-35538611	-0.63402027	0.0003796196488799308	0.0035703276239735446
Pmaip1	-35605197	-0.6007401	0.00037012165957451843	0.0034822638116654907
Crebl2	-35636988	-0.33640447	0.00036566546905401063	0.003441588631314592
Pot1a	-356526	-0.28335732	0.0003634957145156447	0.0034224112873596627
Fam126a	-35661147	-0.16537996	0.00036231299764977914	0.0034125166006358973
Med17	-35673378	-0.18334441	0.000360626656831254	0.003397869504612383
Tent4a	-35675845	-0.3043833	0.0003602871379567661	0.003395906289034069
Marf1	-35687811	-0.16601104	0.0003586460072673495	0.003381668761895926
4921524J17Rik	-3569343	-0.32296854	0.00035787735255442	0.003375650423438631
5031439G07Rik	-3569613	-0.31731912	0.0003575091530895999	0.003373406338118047
Stk38l	-35707257	-0.23852432	0.0003559934263522413	0.0033603287623449624
Sesn2	-3571231	-0.2895648	0.0003553073852338654	0.0033550761555343703
Rfx7	-35740798	-0.17554091	0.00035146182084718603	0.003319974266827924
Ppp6r2	-35742621	-0.1927467	0.000351217034975053	0.003318872799114625
Ube2s	-3574813	-0.21503472	0.0003504785457190985	0.003313103507031361
Gtdc1	-35773501	-0.17110212	0.00034709512132400684	0.003282318072067635
Srp68	-35790899	-0.37000358	0.000344793029892565	0.0032617395432876484
Dlg2	-35805674	-0.37134305	0.0003428489854921266	0.003245720633404805
Usf2	-35808332	-0.2575323	0.0003425002479234116	0.0032436051277370055
Trap1	-35812397	-0.21582231	0.00034196781889859893	0.0032397478108022407
Ube2b	-35831387	-0.16479993	0.00033949008002579027	0.003217451373363017
Wls	-3584039	-0.18783584	0.00033832150846103975	0.003207550529869367
Furin	-35842328	-0.23190285	0.00033807053623807336	0.003206345173727544
Bend5	-35870132	-0.4919533	0.0003344874849370899	0.003173525086108879
Bdh1	-3587283	-0.45548865	0.0003341418454671079	0.003171407867607902
Josd2	-3587636	-0.5571991	0.0003336896120030503	0.0031682770201624418
Slc10a1	-35897176	-0.9218978	0.0003310364473329409	0.003144239066157192
Heatr3	-35917687	-0.29765496	0.0003284413357821912	0.0031207350701183464
Pccb	-3592327	-0.20121455	0.00032773819264433836	0.0031151972408029398
Abhd5	-35926309	-0.34005314	0.0003273561219144295	0.0031127083028308516
G3bp2	-35926726	-0.18368843	0.00032730361979934806	0.0031127083028308516
Rmnd1	-35942261	-0.1690399	0.0003253570801734639	0.0030959740977035384
Gm37768	-35953884	-0.41095385	0.00032390783600621696	0.0030833167977474154
Afg3l2	-35996883	-0.21155728	0.0003185989308147722	0.003035012331367212
Gm38505	-35998287	-29980292	0.00031842678895829536	0.003035012331367212
Epn1	-36006835	-0.16997914	0.00031738185347871824	0.003026759097705699
Trim41	-36009607	-0.21753518	0.0003170435202167815	0.0030246465827018817
Mpp7	-36009872	-0.17523384	0.0003170110950471278	0.0030246465827018817
Rbx1	-36029663	-0.17237881	0.00031460643126320423	0.0030036097781220073
Dyrk2	-36033385	-0.38678178	0.0003141560268902439	0.0030004160266478034
Cebpz	-3603555	-0.26700777	0.0003138943347390926	0.0029990229206880393
Elk4	-36073	-0.19368449	0.0003093996937482748	0.0029593560659513596
Adamts9	-36077597	-0.15824756	0.00030885229027633414	0.0029552119363765125
Tob2	-3612481	-0.18606706	0.0003032812271758858	0.002902978755651769
Pdk4	-36137156	-0.6603424	0.0003018401908392033	0.0028902537800327855
Ndrg2	-361789	-0.60776824	0.00029701463327254694	0.0028450991064346226
Zdhhc5	-3618137	-0.25203913	0.00029673150262119434	0.002843438958500357
4930512B01Rik	-36188738	-0.58445215	0.00029588796895406227	0.0028364055135722253
Msh3	-361917	-0.17640224	0.00029554944972874284	0.002834209760139485
Bckdhb	-36206703	-0.1826023	0.0002938407166139288	0.002819912466481781
Dexi	-36211185	-0.27616718	0.0002933320575126751	0.0028160747620015517
Scly	-36211603	-0.1633266	0.00029328468219015625	0.0028160747620015517
Cry2	-36227593	-0.36369714	0.00029147687653711935	0.002801380581773977
Fam184a	-3622805	-0.17976041	0.00029142550096880105	0.002801380581773977
Wdr20	-36258664	-0.1767123	0.00028799412961908014	0.0027699643403035746
Zmat2	-3625969	-0.3638665	0.0002878798408099665	0.0027698940313086785
Bpnt1	-36280391	-0.25414118	0.00028558196544271576	0.002748806040610705
Kif1bp	-36283202	-0.26648438	0.0002852712887408669	0.002746836819664755
Gse1	-36313057	-0.17614137	0.00028199088495959684	0.0027162604142015926
Siah1a	-3631997	-0.20458646	0.0002812363567514273	0.0027100006509147585
Qtrt2	-36332543	-0.34277004	0.0002798689570304325	0.0026978283825137596
Zfp512b	-36341393	-0.29228333	0.00027891014575159726	0.002689587148528997
Abcc9	-3635009	-0.97128433	0.0002779707948179311	0.0026815275035118745
Hibch	-36350546	-0.22840284	0.00027792165303014784	0.0026815275035118745
Arl8b	-36358259	-0.2036261	0.00027709157058432727	0.002675039129593364
Pcnp	-36363044	-0.17863315	0.0002765775162103407	0.002671072379603932
Gt(ROSA)26Sor	-36364486	-0.18601912	0.0002764226594384959	0.0026705729470826627
Mttp	-36382568	-0.2930016	0.0002744897458715154	0.002653879200935503
Slc25a12	-36383364	-0.16788058	0.00027440476272374875	0.002653879200935503
Pgm3	-36390011	-0.33459532	0.0002736975281844232	0.0026481974588008542
Qser1	-36397078	-0.16180104	0.000272947711945172	0.002641929778573605
Ugcg	-36405396	-0.30759418	0.0002720673318406478	0.0026343931772692796
Mrps5	-36411283	-0.27134416	0.0002714458410090758	0.0026293586664448147
Ctsb	-3644524	-0.1707339	0.000267887135456583	0.0025958584248659605
Orc4	-36461763	-0.17833215	0.00026617141183511353	0.0025801985006494795
Tomm20	-3647992	-0.16724752	0.00026429796948187405	0.0025633004573132577
Etfbkmt	-36481857	-0.3297342	0.0002640988148679443	0.002562985949985313
Txn1	-3648239	-0.1698942	0.0002640441695900151	0.002562985949985313
Smap2	-3648877	-0.27160582	0.00026338925253272834	0.0025580174518294832
Pex7	-3649439	-0.17489307	0.0002628135638575501	0.002553384163376993
Calm1	-3650005	-0.18587449	0.00026223517722018507	0.002549550459089609
Dennd6a	-3650324	-0.17637642	0.0002619096331584581	0.0025474696550483837
Usp38	-3650643	-0.3047041	0.0002615844680302183	0.0025452630763767047
Tkt	-36511598	-0.22124782	0.0002610588125678598	0.0025411032988748214
Rbl2	-3651893	-0.1747581	0.0002603145454193276	0.0025348116622780103
St7l	-36525156	-0.17391929	0.0002596836751687717	0.0025296199087546417
Ndufb1-ps	-3652565	-0.18545702	0.00025963372853119446	0.0025296199087546417
Fam107a	-36530702	-0.82825863	0.0002591232532203847	0.002526061473035467
Dmtf1	-36531045	-0.19388075	0.00025908874379616397	0.002526061473035467
Eif2s1	-36538756	-0.24172878	0.0002583115084055814	0.00252004580845415
1700037C18Rik	-36554785	-0.46555734	0.00025670276886009515	0.0025052951720036126
Srp72	-36592655	-0.17618163	0.0002529392673633606	0.0024694960447104574
Gm13856	-36597517	-0.7416011	0.00025245985517539785	0.002465745216975255
Gm28375	-36600783	-0.3062596	0.00025213822887416686	0.002463533215852803
Slc25a46	-36609063	-0.25024974	0.0002513246644116541	0.0024565112159103614
Safb	-36623611	-0.16825064	0.000249901288012237	0.002443521204385514
Dcun1d1	-36643362	-0.19352166	0.0002479808649070797	0.0024256594462312457
Sec24a	-36667368	-0.17360415	0.00024566544785790587	0.0024048278926037422
Asb13	-36691792	-0.17039642	0.0002433305540420297	0.002382872430127168
Vwa2	-36692474	-0.53188443	0.000243265492068509	0.002382872430127168
Ikzf2	-36703377	-0.28071636	0.00024223031707047368	0.002373893781070668
Gtpbp4	-36705313	-0.22341818	0.00024204679908703192	0.0023729934577665394
Rcn1	-36733725	-0.40571553	0.00023937014353485228	0.002347640816819847
Etnppl	-36734712	-14886254	0.00023927760603009108	0.0023476224991781426
AI854703	-3674022	-0.5908291	0.00023876214673099682	0.0023434531854279643
Gm28501	-36745577	-0.39840138	0.0002382619062778812	0.0023403872605136833
Mtr	-36761947	-0.18879262	0.00023673889271508088	0.00232712354220914
Tst	-36771214	-0.48635396	0.00023588073062712168	0.0023195685064175595
Myo15b	-36777482	-0.23961729	0.0002353020713675508	0.0023147573069333682
Dpf3	-36792068	-0.2416525	0.00023396052668538862	0.0023024347992923154
Setdb2	-3680783	-0.28324556	0.0002325187519282908	0.0022891161691738805
Numa1	-36818202	-0.15932904	0.00023157485838864965	0.0022806908457203945
Gm31600	-3683157	-17577593	0.00023036313031272676	0.0022704842672467153
Paics	-36836889	-0.29705796	0.00022988284904541104	0.0022674768485652507
Smc6	-36847904	-0.18837199	0.00022889096867294693	0.002258553719847539
Trip11	-36852841	-0.17044108	0.00022844763776582017	0.0022550385958950117
Prkag2	-3686207	-0.18578665	0.00022762111036756468	0.002248594349346427
Tor1aip2	-36864161	-0.16992657	0.00022743442619740348	0.002247607695840905
Ssb	-36890483	-0.17783211	0.00022509448527127928	0.0022261827397417736
Dync2h1	-36918402	-0.17998537	0.00022263743452431315	0.0022035659230518027
Gripap1	-36958435	-0.18620563	0.0002191578990597401	0.0021707866574042813
Dpp7	-36972795	-0.34768522	0.00021792250702176025	0.002159376024419218
Rtf1	-36978414	-0.18272863	0.00021744059211630703	0.0021562511723766456
Vps29	-37022476	-0.21408254	0.00021369793019320607	0.002120761521104826
Kpna1	-37025058	-0.22833894	0.00021348042066669014	0.0021194152806372473
Rpia	-37029085	-0.4702386	0.00021314177627691032	0.002116864929559556
Pms1	-37043443	-0.30160376	0.00021193826008589765	0.0021065279962165302
Ido2	-37050319	-0.8546187	0.0002113642355025098	0.002101629333959671
Tex2	-37055864	-0.17453729	0.00021090227434709903	0.0020978416009969606
Kif16b	-37072804	-0.18090592	0.00020949694362869934	0.002084663668114636
Ndufb6	-37088604	-0.26077533	0.00020819407344168828	0.0020724955592280637
Hba-a1	-37092555	-0.3809796	0.00020786954704859838	0.0020700608893008884
Atp5j	-37114966	-0.15784039	0.0002060374590459888	0.0020526055750745447
Srsf4	-3712659	-0.18239646	0.00020509324117214003	0.0020439854505115663
Ppm1d	-37128754	-0.32698092	0.00020491780714451704	0.0020430234357280844
Golga3	-37154088	-0.30188203	0.00020287536965498155	0.002023439549732967
Mastl	-37161496	-0.55058324	0.00020228187756953897	0.002018297639318113
Gm29012	-3718022	-46759224	0.00020078867411842642	0.0020041712992576316
Ift81	-3718816	-0.21156202	0.00020015878360839833	0.0019986545411448705
Gm15886	-37235222	-0.425136	0.00019646260891966535	0.0019632612389610094
Vill	-37237766	-0.71758854	0.00019626457430665679	0.0019620395204432268
Ak2	-37242553	-0.17861725	0.00019589265895968735	0.0019590779164867615
Coro7	-37251859	-0.20106418	0.00019517138521265957	0.0019526188199096527
Tor1aip1	-3725748	-0.17544395	0.00019473688684490747	0.0019497786056412777
Ndufv3	-37262418	-0.25817752	0.000194355982893354	0.001946717643742639
Gpbp1	-37294629	-0.18279651	0.0001918884440614826	0.0019227459727708621
Taf2	-37301009	-0.20687813	0.0001914030992904873	0.0019186252600965148
Abcb7	-37303667	-0.17785446	0.0001912012130022615	0.0019173438447151645
Gm15788	-37312176	-11969806	0.0001905565209212128	0.0019116193102255102
Rsf1os2	-37320342	-0.67055446	0.0001899396536372626	0.0019061695782852724
Afg1l	-37339828	-0.18319586	0.00018847535289020308	0.0018922077693032718
Zbtb43	-3734773	-0.23409143	0.00018788466896760988	0.001887009250934583
Dek	-3735407	-0.29273006	0.00018741167774826063	0.0018829891968404982
Serpina1a	-37401133	-0.844645	0.00018393727634484627	0.0018487981207766923
Park7	-3740706	-0.1685402	0.0001835041386496134	0.0018451608380255495
Siah2	-37407515	-0.6042734	0.00018347086011238345	0.0018451608380255495
Pkp4	-37415833	-0.1664932	0.00018286452251369944	0.0018401586540710089
Ppp1r15b	-37416327	-0.43061373	0.00018282858916887442	0.0018401586540710089
Brd8	-3742043	-0.18539484	0.0001825303225443241	0.0018382244695906804
Uba1	-37433836	-0.3054301	0.00018155862064075733	0.001829862127532304
Igf2bp3	-37443068	-0.44917607	0.0001808925438967979	0.001823858935582512
Uba3	-37463274	-0.23352025	0.0001794423142662291	0.0018099417222365423
Asf1a	-37466693	-0.5151995	0.00017919805842121019	0.0018081824351683451
Gm14232	-37470303	-12817051	0.00017894057197971543	0.001806288222104792
Atxn2l	-3747809	-0.17779498	0.0001783861281684873	0.001801393771660871
Rabl6	-37487547	-0.19378616	0.00017771485440411748	0.0017953152595518572
Rars	-37488723	-0.27245718	0.0001776314486322288	0.0017951730944518612
E530011L22Rik	-3748956	-0.424345	0.00017757227977090314	0.0017951730944518612
Gan	-3751535	-0.33767384	0.0001757552003050362	0.001777599080585155
Zfyve26	-37515426	-0.20424727	0.0001757498740037336	0.001777599080585155
Gm9929	-37530582	-0.53681326	0.00017469030744468665	0.0017682101017817932
Ahctf1	-37549345	-0.17821924	0.00017338678590409412	0.0017563891473508628
mt-Co3	-37551851	-0.18618187	0.00017321332555984324	0.0017553187574933314
Tapt1	-37556145	-0.20134734	0.00017291671929475026	0.0017529990978777108
Atp5l	-37556865	-0.1751164	0.00017286689438087118	0.0017529990978777108
Arnt	-37565868	-0.1830732	0.0001722465277370462	0.001747573313545298
Vamp1	-37572477	-0.33091897	0.00017179240231609237	0.001743649110454043
Cep95	-37577453	-0.24792732	0.000171451246613088	0.0017408688930612057
Ctdspl2	-3759257	-0.17922914	0.00017041866305578325	0.0017310631713771437
Atp5mpl	-37593179	-0.18398689	0.0001703772747135506	0.0017310631713771437
Htr2b	-37594507	-0.6228413	0.00017028677067471829	0.0017310631713771437
C1qtnf12	-37601268	-0.41336668	0.0001698271923601557	0.0017270878494065793
Retsat	-3761122	-0.49527702	0.000169152856405048	0.0017209059953003942
Swi5	-3765194	-0.23732597	0.00016641988952862066	0.0016937672089917635
Gm39214	-37655966	-0.5638463	0.00016615192080737462	0.0016917048893214878
Map3k13	-37676933	-0.19279699	0.0001647630097565149	0.001678883844398144
Rilpl2	-3768544	-0.4855024	0.00016420251545838727	0.0016738313111214816
Ino80d	-37686846	-0.18196693	0.00016411010662071033	0.0016735482003243135
Trim11	-37706409	-0.3057399	0.00016282894515100686	0.0016611375287036525
Riok2	-37709787	-0.27964514	0.0001626084964716584	0.0016595424480268738
Abhd3	-3771708	-0.3209077	0.0001621338778176003	0.0016553510900841116
Pds5a	-3773083	-0.18582112	0.0001612425674638736	0.0016469004168736155
Rhod	-37734287	-0.36583832	0.0001610192350868599	0.0016452683641945448
Rnf14	-37734857	-0.1967803	0.00016098245001350907	0.0016452683641945448
Tgm2	-37737858	-0.19863892	0.0001607888457526276	0.0016442120040391127
Abcc6	-3777417	-0.4365658	0.00015846329097066587	0.0016210713274644334
Scp2	-377747	-0.19743559	0.0001584294710862488	0.0016210713274644334
Mgat4b	-37777967	-0.20002897	0.00015822186934711104	0.0016198816295513638
Zfp503	-37798555	-0.21787885	0.00015691937518786037	0.0016071821449225004
Fastkd1	-37801595	-0.36477098	0.00015672798196903056	0.0016058571069023108
Eif4b	-37803113	-0.17457154	0.0001566323677698592	0.0016055127736726816
Arl5a	-37804482	-0.27329555	0.00015654636193183482	0.0016052666943125017
Nfx1	-37814584	-0.18314137	0.00015591225050128646	0.0015993977773293617
Wwp2	-37833347	-0.17901647	0.00015474102382557586	0.001588012124015779
Cnot10	-378531	-0.1948239	0.0001535171032585488	0.0015760764621611204
Anpep	-37861342	-0.81318957	0.00015300905143939944	0.0015714836810269458
Espn	-37861722	-0.2975774	0.00015298567710396753	0.0015714836810269458
4921511C10Rik	-37865407	-0.33802924	0.0001527591204158913	0.0015701624239016503
Upf2	-3789374	-0.17299733	0.00015102726095510348	0.0015529776968425492
Ttc7	-37907188	-0.19226125	0.0001502119225776531	0.0015452074292334503
2700097O09Rik	-3790943	-0.25935715	0.00015007643639018946	0.001544427301675193
Slc6a15	-37911215	-0.20680575	0.00014996858905302372	0.0015439310965252048
Nop58	-37924242	-0.32502723	0.00014918373934541093	0.001536461964650509
Tuba1c	-37930396	-0.43804985	0.00014881439835607246	0.0015332679674633616
Gm35549	-3793412	-10018297	0.0001485913879582107	0.0015315797042253151
Cntnap5a	-3795296	-1759358	0.00014746750046139767	0.001520600765410796
Sos2	-37957554	-0.18246436	0.0001471945433152863	0.0015183908826770492
Gm10271	-3797556	-12077411	0.00014612984830929436	0.0015080087813568153
Ubxn4	-37994132	-0.17154188	0.00014503906260994521	0.0014973490466892749
Polr2b	-38002832	-0.3303197	0.000144530885021036	0.0014926979158215654
3110021N24Rik	-3800382	-0.31970143	0.00014447329411112502	0.0014926979158215654
Rufy1	-38009515	-0.22571294	0.00014414146061106852	0.0014898645501564018
Ptar1	-38012137	-0.32977632	0.00014398905833991777	0.0014888836655499805
Pcsk5	-38021784	-0.19501267	0.0001434293477258594	0.0014836886421565926
Plcxd2	-38023	-0.56606305	0.00014335897850824102	0.0014835534258734518
Vps35	-38038914	-0.18381168	0.00014244057646198624	0.001475228562301499
Rev1	-38049474	-0.1805962	0.00014183429185833212	0.001469537208801895
Ice2	-3805768	-0.25633368	0.0001413649005137723	0.001465260209808884
Wdtc1	-38073025	-0.25569785	0.00014049088965717525	0.0014567841870258636
Hsd11b1	-38075113	-0.39962026	0.00014037229740172878	0.0014561376299381255
Traf4	-38111427	-0.45588303	0.00013832595151238105	0.001435485184993415
Usp16	-38118148	-0.22558919	0.00013795017426534992	0.0014321595477459663
Hba-a2	-3815146	-0.47616914	0.0001361024163550114	0.0014146783477575091
N4bp1	-38172655	-0.19348304	0.00013493892584440418	0.0014042759919466693
Ikbkb	-3820251	-0.19358242	0.00013331591854612835	0.0013879436119808425
Cpne1	-38206763	-0.1761764	0.0001330861530964439	0.0013861088801179105
P4hb	-38224008	-0.23793809	0.00013215859856183479	0.0013770021867054432
Mapkapk2	-38225756	-0.18922934	0.00013206495789342003	0.0013765804709244894
Hsp90b1	-38260055	-0.16770284	0.00013023936217702265	0.001359192892175522
Fam204a	-38276122	-0.21087031	0.00012939238636821887	0.0013508982531636785
Coq8a	-38283606	-0.3706844	0.00012899970606110127	0.0013484297090569375
Afmid	-3828972	-0.24742103	0.0001286796188657367	0.0013456270967979222
Midn	-38305066	-0.29077116	0.00012787971126881033	0.0013378026198674897
Chka	-38306699	-0.19435795	0.00012779484908442487	0.0013374552273621378
Jup	-38314106	-0.34385327	0.0001274106746225677	0.0013339737918833493
Nfe2l3	-38319044	-12307758	0.0001271551633156915	0.0013318371717515715
Atg9a	-38320146	-0.439666	0.00012709823056139145	0.001331779597610501
Agxt2	-38320754	-0.17710574	0.00012706682967205052	0.001331779597610501
Dpf2	-38336592	-0.25759757	0.00012625101798833388	0.0013239738184503606
D830024N08Rik	-38359191	-0.34544638	0.00012509551417820713	0.0013123877848874145
Wdr12	-38362725	-0.24673055	0.00012491580938783615	0.0013115653433373293
Rock1	-383794	-0.21052375	0.00012407080608713687	0.0013032216272649687
Slc10a2	-38407583	-0.26750615	0.00012265481574459032	0.00128887114012132
4732440D04Rik	-38419244	-0.25710496	0.00012207342195028365	0.0012832825989186943
Klhl3	-38429463	-0.30925575	0.00012156612880876654	0.0012784688087394732
Gabpb1	-384333	-0.2481002	0.00012137617188312195	0.0012769897774879291
Gm49179	-38461938	-0.4591738	0.00011996689496856896	0.0012626759530594259
Tfcp2	-38465242	-0.18494385	0.00011980528255335533	0.0012614877494393965
Suz12	-3846551	-0.1942747	0.00011979228818240334	0.0012614877494393965
Dgkq	-38469458	-0.3493206	0.00011959938542893371	0.0012603448463679087
Hmgb1	-38470712	-0.18059254	0.0001195382371408158	0.0012602133697271996
Spats2	-38472497	-0.19964665	0.0001194511980434251	0.001259808724945158
Bbs7	-38480208	-0.3004225	0.0001190759491987019	0.0012563628674216747
Zfp706	-38507974	-0.21499757	0.00011773387132897973	0.0012427090894618603
Herpud1	-38512418	-0.1684813	0.00011752039419766889	0.001240961682938843
3110045C21Rik	-38543677	-13331496	0.00011602903832289576	0.0012262138205128231
Slc34a3	-38547628	-12769202	0.00011584185554428321	0.0012247355344028505
Gcsh	-38560998	-0.46052104	0.00011521042480401754	0.0012185573198634078
Itpr1	-38590665	-0.13655138	0.00011382100992650221	0.0012043537347842235
Pan2	-38605742	-0.31004664	0.00011312081235535479	0.0011974342083012454
Nrg1	-38639054	-0.20306283	0.00011158840316668288	0.0011816960878493878
Eif4a1	-38653564	-0.1864732	0.00011092706381895651	0.001175173296399518
Cox6c	-3873219	-0.18697429	0.00010740720009907565	0.0011388154074386842
Mga	-38743055	-0.18687125	0.00010692924958893839	0.0011342122615144582
Rdh10	-38749473	-0.23706476	0.00010664776833326569	0.0011316901711823423
Zfp592	-38756652	-0.19371928	0.00010633380393173494	0.00112882117728597
Magt1	-3875893	-0.19374318	0.00010623431522274602	0.0011282276003885725
Uqcc1	-38759234	-0.19212341	0.00010622105670005207	0.0011282276003885725
Sun1	-3875954	-0.26874903	0.0001062077997388152	0.0011282276003885725
Dnajc11	-3877082	-0.24784483	0.00010571673850612025	0.0011241140835320186
Fkbp14	-38776176	-0.36769497	0.00010548435919013061	0.0011221039556905759
Dars	-38776367	-0.20051374	0.0001054761276451335	0.0011221039556905759
Tbc1d8b	-3878833	-0.33111262	0.00010495876062415351	0.0011174310156581344
Mettl15	-38788633	-0.2257455	0.00010494565237990633	0.0011174310156581344
Il15ra	-38795965	-0.26989916	0.00010462988381295064	0.0011153054556133873
Ptdss1	-3880003	-0.25337654	0.00010445520697533425	0.0011139020671356486
Gspt1	-38800144	-0.19626401	0.00010445031346241719	0.0011139020671356486
Setdb1	-388047	-0.20603034	0.00010425475025929117	0.0011126809537154027
Gpbp1l1	-38810666	-0.18210477	0.00010399941016975738	0.0011104134961300446
Tns2	-38817008	-0.5166938	0.00010372845423090385	0.0011079773667271296
Ripk1	-38822174	-0.24192484	0.00010350828785725446	0.0011060819600495386
4930549G23Rik	-38823998	-0.4543831	0.00010343068743359528	0.0011057090664866429
Prr5	-38842192	-0.28982487	0.00010265930195282583	0.001097916004197673
Ilkap	-38864183	-0.2085757	0.00010173412396566395	0.0010889210160061889
Prkn	-38884542	-0.19499555	0.00010088467514386049	0.0010802754378928187
Nme2	-38917778	-0.18592641	9.95124e+10	0.0010664626689484088
Camsap3	-38918424	-0.44843045	9.94859e+09	0.0010664626689484088
Serbp1	-38919373	-0.1764183	9.94469e+09	0.0010664626689484088
Arih2	-38936694	-0.18481484	9.87392e+10	0.0010594924016159002
Pde4d	-3896674	-0.092727706	9.75228e+09	0.001046873982783302
Sptlc1	-38974488	-0.3208895	9.72114e+10	0.0010439639296220369
Crk	-389825	-0.19440916	9.68903e+10	0.0010409472732808487
Ganab	-38996556	-0.20849656	9.63296e+10	0.001035353366011946
Ppp1cc	-39001305	-0.20833167	9.61409e+10	0.0010337541232158366
Ralgapa2	-39022272	-0.20516531	9.53117e+10	0.0010261163355771135
Acadvl	-39060977	-0.46264574	9.37986e+10	0.001010667571202877
Stau1	-3906489	-0.2155386	9.3647e+10	0.0010094534440211942
Nr2f6	-3906918	-0.29597038	9.34808e+10	0.0010080823855728614
Gmeb2	-3907841	-0.24877791	9.31245e+09	0.0010046584868697538
Phf8	-39100442	-0.22508943	9.22793e+08	0.0009963698277232402
Cep295	-39101543	-0.26650718	9.22372e+10	0.0009963310433070058
Scarf1	-3911856	-0.8284756	9.15895e+10	0.0009897481754957136
Spr	-39184384	-0.3186734	8.91245e+10	0.0009635118479203027
Vmn1r184	-39208047	-15866245	8.82537e+09	0.0009544967418440442
Nxpe3	-39217696	-0.4793562	8.7901e+10	0.0009510794295687051
Mettl24	-39224951	-0.2659202	8.76367e+10	0.0009486156891963225
4930453N24Rik	-3923817	-0.36367896	8.7157e+10	0.0009438178023561446
Lrch3	-39254236	-0.19506542	8.65772e+09	0.0009383246907241775
Fcgrt	-39280293	-0.35450473	8.56448e+10	0.0009286074172763304
Cyp4a10	-39305134	-0.40625462	8.47647e+10	0.0009194497271779837
Rnf145	-39323974	-0.17996283	8.41029e+10	0.0009126536440302118
2610020C07Rik	-39334838	-0.21433698	8.37235e+10	0.0009089177917841252
Mtch2	-39339738	-0.1921059	8.35529e+10	0.0009074463710322017
Tmem56	-39342093	-0.27284965	8.3471e+10	0.0009069376332414361
Fam169b	-39364731	-0.20274	8.26879e+10	0.0008988056833395506
Setd1b	-39372592	-0.30819333	8.24175e+10	0.0008962430514757018
Atad1	-39444268	-0.18444163	7.99911e+10	0.0008702223028801758
Rbm28	-39445105	-0.21972159	7.99632e+10	0.0008702223028801758
Hist1h4i	-39451408	-0.5884693	7.97531e+10	0.0008683627070427678
Abcb1a	-3949923	-0.7415574	7.81763e+10	0.000851911440651996
Atp6v1d	-39503028	-0.22134565	7.80524e+10	0.0008512771104956095
Enpp1	-39506333	-0.34924427	7.79447e+10	0.000850460731786131
Fam53c	-39516208	-0.64458084	7.76236e+09	0.0008473150937446763
Pik3cb	-3951659	-0.19596437	7.76113e+10	0.0008473150937446763
Cabyr	-39523616	-0.93793505	7.73837e+10	0.0008454087420725376
Tyw3	-39533339	-0.98309517	7.70698e+10	0.0008426900941704414
Nup54	-3953577	-0.23617251	7.69915e+10	0.0008421896394069083
Cnot1	-39551268	-0.19403358	7.64941e+10	0.0008371026031959292
Ttc17	-39561334	-0.18145886	7.61727e+09	0.000833937623209809
Acaa2	-39587047	-0.36343715	7.53573e+10	0.0008253601088091799
AW549877	-39591112	-0.1804741	7.52292e+10	0.0008243056665310547
Mcm9	-39608927	-0.24795263	7.46701e+09	0.0008185258548735501
Ppp6c	-39620664	-0.21607901	7.43039e+10	0.0008148564570333699
Epc2	-3963088	-0.19653533	7.39865e+10	0.0008117192310917797
Tcf25	-39658914	-0.20049201	7.31222e+09	0.000802577184599573
Washc5	-3966841	-0.23805918	7.28316e+10	0.0007997265682007836
Vac14	-39672854	-0.3122255	7.2696e+10	0.0007985759800779907
Gm13402	-396795	-0.4456015	7.24935e+09	0.0007966904247184034
Ptcd3	-3969644	-0.2287264	7.19801e+10	0.0007913834669852904
[truncated: 1,986 more rows]
